# Supplementary material for: 2-Chloro-N-(4-methyl­benzo­yl)benzene­sulfonamide
Source: Acta Crystallogr Sect E Struct Rep Online. 2010 May 26;66(Pt 6):o1466. doi: 10.1107/S1600536810018908 (PMC2979447; doi:10.1107/S1600536810018908)
Supplement: Supplementary file 2 [file e-66-o1466-Isup2.hkl]

# 
# h,k,l, Fc-squared, Fo-squared, sigma(Fo-squared) and status flag 
# 
data_I
_shelx_title ' DAS52 P21/N' 
_shelx_refln_list_code          4 
_shelx_F_calc_maximum      236.45 
_exptl_crystal_F_000       640.00 
_reflns_d_resolution_high  0.8000 
 
loop_ 
 _symmetry_equiv_pos_as_xyz 
 'x, y, z' 
 '-x+1/2, y+1/2, -z+1/2' 
 '-x, -y, -z' 
 'x-1/2, -y-1/2, z-1/2' 
 
_cell_length_a     8.0554 
_cell_length_b    23.2090 
_cell_length_c     8.1199 
_cell_angle_alpha  90.000 
_cell_angle_beta  103.520 
_cell_angle_gamma  90.000 
 
_shelx_F_squared_multiplier     1.000 
 
loop_ 
 _refln_index_h 
 _refln_index_k 
 _refln_index_l 
 _refln_F_squared_calc 
 _refln_F_squared_meas 
 _refln_F_squared_sigma 
 _refln_observed_status 
   2   0   0     1997.19     2182.22     11.96 o 
   4   0   0      251.12      314.26      3.35 o 
   6   0   0      296.29      292.29      5.38 o 
   8   0   0       60.82       53.59      3.73 o 
   1   1   0      218.40      217.41      5.08 o 
   2   1   0      438.07      428.34      3.59 o 
   3   1   0      461.38      420.16      2.43 o 
   4   1   0      170.62      185.11      1.09 o 
   5   1   0      213.47      216.30      1.77 o 
   6   1   0      399.56      372.69      8.34 o 
   7   1   0       25.58       39.75      2.73 o 
   8   1   0       17.47       10.65      2.13 o 
   9   1   0       14.74       17.49      2.53 o 
   1   2   0     5371.02     5471.21    138.08 o 
   2   2   0     1699.73     1847.64      6.23 o 
   3   2   0       16.61       20.92      0.46 o 
   4   2   0      695.31      803.36      3.29 o 
   5   2   0       15.40        9.25      1.11 o 
   6   2   0     1039.12     1029.28     11.48 o 
   7   2   0      990.91      989.90      7.06 o 
   8   2   0       66.60       61.01      2.62 o 
   9   2   0       10.42       11.87      2.47 o 
   1   3   0      741.93      754.78      3.95 o 
   2   3   0      339.25      348.43      5.32 o 
   3   3   0      395.73      484.87      3.91 o 
   4   3   0     2650.44     2871.12     12.06 o 
   5   3   0       86.97       93.86      1.24 o 
   6   3   0      147.59      147.51      5.07 o 
   7   3   0        8.69        9.73      2.11 o 
   8   3   0       62.16       62.73      2.71 o 
   9   3   0       44.86       58.68      5.75 o 
   0   4   0     3705.26     3743.25      6.75 o 
   1   4   0    10385.61     9950.06     24.03 o 
   2   4   0      308.78      353.48      2.31 o 
   3   4   0     1107.04     1225.55      3.73 o 
   4   4   0      274.84      260.37      2.67 o 
   5   4   0       13.76       17.27      0.80 o 
   6   4   0       30.28       28.47      1.87 o 
   7   4   0      163.25      147.81      3.27 o 
   8   4   0        8.85        8.83      3.05 o 
   9   4   0        0.38        1.85      2.55 o 
   1   5   0     7610.46     7683.17     31.65 o 
   2   5   0      281.27      304.67      1.81 o 
   3   5   0      434.91      490.70      3.34 o 
   4   5   0      804.31      756.52      2.46 o 
   5   5   0        7.00        3.77      0.72 o 
   6   5   0        9.22        9.91      1.61 o 
   7   5   0       15.82       15.77      2.07 o 
   8   5   0       77.94       72.34      3.84 o 
   9   5   0        8.30        7.54      2.37 o 
   0   6   0     4578.18     4542.16      5.99 o 
   1   6   0    11628.78    11294.83     30.53 o 
   2   6   0     2803.98     2989.41      8.14 o 
   3   6   0        2.10        0.88      0.57 o 
   4   6   0     1244.14     1253.40      4.55 o 
   5   6   0       96.42       78.62      1.57 o 
   6   6   0        8.26       13.25      1.70 o 
   7   6   0      318.91      296.90     13.41 o 
   8   6   0        1.11        2.03      2.24 o 
   9   6   0        3.26        2.94      3.43 o 
   1   7   0     3680.31     3667.24      9.09 o 
   2   7   0     1026.80     1151.72      2.58 o 
   3   7   0     4522.61     4937.04     11.03 o 
   4   7   0     1077.86     1051.47      3.30 o 
   5   7   0       39.08       32.15      1.40 o 
   6   7   0      369.68      331.65      3.86 o 
   7   7   0       43.65       44.91      2.36 o 
   8   7   0      111.93      115.98      4.09 o 
   9   7   0        1.55        0.00      3.51 o 
   0   8   0    11407.96    10781.29     50.98 o 
   1   8   0     4193.35     4216.59      9.01 o 
   2   8   0       26.23       32.74      0.81 o 
   3   8   0       17.25       22.67      1.76 o 
   4   8   0       36.79       33.24      1.69 o 
   5   8   0      315.80      353.06      2.88 o 
   6   8   0      255.93      218.55      3.35 o 
   7   8   0      329.42      321.12      4.97 o 
   8   8   0       46.89       48.24      4.34 o 
   9   8   0       85.28       84.77      5.10 o 
   1   9   0      515.43      544.57      3.00 o 
   2   9   0      151.90      171.19      1.02 o 
   3   9   0      148.02      146.78      1.40 o 
   4   9   0      350.18      354.28      4.80 o 
   5   9   0      250.59      216.03      3.16 o 
   6   9   0      389.98      419.06      6.99 o 
   7   9   0      106.19      107.37      4.64 o 
   8   9   0        7.97       11.20      3.71 o 
   9   9   0      106.42      133.52      5.80 o 
   0  10   0     5774.86     5927.25     15.27 o 
   1  10   0       33.05       26.21      0.60 o 
   2  10   0     1596.58     1564.51      5.38 o 
   3  10   0      184.36      168.64      2.89 o 
   4  10   0        4.66        8.68      1.92 o 
   5  10   0       37.97       40.30      4.94 o 
   6  10   0      168.35      160.83      3.19 o 
   7  10   0       49.07       38.65      3.70 o 
   8  10   0       69.14       69.06      4.75 o 
   9  10   0        7.50        9.32      4.29 o 
   1  11   0      293.63      320.18      1.82 o 
   2  11   0      594.44      566.05      1.93 o 
   3  11   0      376.99      441.86      4.61 o 
   4  11   0       52.53       47.37      2.63 o 
   5  11   0      326.50      296.93      3.79 o 
   6  11   0        8.42       15.38      2.17 o 
   7  11   0      156.92      158.51      5.33 o 
   8  11   0        0.00        2.25      4.04 o 
   9  11   0       69.67       72.50      5.66 o 
   0  12   0      177.83      255.65      2.13 o 
   1  12   0     2510.61     2679.72     18.16 o 
   2  12   0      224.87      246.51      1.55 o 
   3  12   0       20.25       19.04      1.04 o 
   4  12   0       15.49       15.38      2.23 o 
   5  12   0      227.38      246.60      3.65 o 
   6  12   0       57.05       56.87      2.37 o 
   7  12   0        0.00        1.22      3.44 o 
   8  12   0       67.71       64.33      5.04 o 
   1  13   0      183.38      147.13      1.55 o 
   2  13   0      974.87      990.63      6.68 o 
   3  13   0      295.82      279.58      2.43 o 
   4  13   0       32.28       23.25      2.73 o 
   5  13   0      455.31      449.36     18.61 o 
   6  13   0      118.61      106.61      2.88 o 
   7  13   0       25.91       25.77      3.85 o 
   8  13   0       24.12       24.96      3.77 o 
   0  14   0      519.75      554.90      3.39 o 
   1  14   0     1085.82     1099.58      2.88 o 
   2  14   0      507.52      520.44      3.20 o 
   3  14   0        0.41        3.04      1.71 o 
   4  14   0      220.93      215.45      5.12 o 
   5  14   0       30.35       26.39      2.32 o 
   6  14   0       61.95       77.03      2.83 o 
   7  14   0        8.97       12.11      3.39 o 
   8  14   0        5.35        6.72      4.08 o 
   1  15   0      561.09      600.32      4.43 o 
   2  15   0      226.41      232.05      2.51 o 
   3  15   0        6.44       14.05      1.95 o 
   4  15   0      274.64      270.97      5.80 o 
   5  15   0      168.96      165.48      3.45 o 
   6  15   0        4.50        7.41      1.96 o 
   7  15   0       11.72       12.46      3.62 o 
   8  15   0       24.11       32.97      3.94 o 
   0  16   0      168.05      149.63      2.14 o 
   1  16   0     1729.66     1753.07      5.82 o 
   2  16   0       22.36       29.30      1.94 o 
   3  16   0      857.24      811.07      9.17 o 
   4  16   0       26.07       32.47      3.43 o 
   5  16   0       48.48       44.21      2.79 o 
   6  16   0       84.23       77.01      2.91 o 
   7  16   0       14.36       13.23      3.75 o 
   8  16   0       19.65       16.80      4.40 o 
   1  17   0      164.33      187.79      7.76 o 
   2  17   0       45.65       50.60      5.57 o 
   3  17   0      442.54      412.81      7.36 o 
   4  17   0      251.94      252.67      5.72 o 
   5  17   0       98.61      114.80      6.23 o 
   6  17   0      108.26      101.50      3.25 o 
   7  17   0        1.81        0.47      3.01 o 
   0  18   0        4.76        0.97      2.34 o 
   1  18   0      513.94      525.22     11.74 o 
   2  18   0      241.61      221.68      7.90 o 
   3  18   0       16.76       12.08      3.35 o 
   4  18   0      109.84       94.58      4.44 o 
   5  18   0      251.34      247.61      4.84 o 
   6  18   0        0.09        0.16      2.20 o 
   7  18   0        4.27        1.65      3.56 o 
   1  19   0       19.35       22.96      4.46 o 
   2  19   0     1148.06     1122.71     34.73 o 
   3  19   0        3.05        0.91      2.90 o 
   4  19   0        0.56       -0.41      3.25 o 
   5  19   0        4.94        5.34      2.18 o 
   6  19   0       69.80       68.73      3.03 o 
   7  19   0        7.22       10.43      2.51 o 
   0  20   0      117.44      109.41      4.06 o 
   1  20   0      128.95      128.26      8.99 o 
   2  20   0      330.39      315.86      9.45 o 
   3  20   0      153.85      155.12      5.31 o 
   4  20   0        5.61        5.14      3.19 o 
   5  20   0       12.30       13.09      2.34 o 
   6  20   0        1.98        1.95      2.41 o 
   7  20   0       38.09       38.72      2.89 o 
   1  21   0        3.25        4.46      2.23 o 
   2  21   0      162.01      159.23      4.52 o 
   3  21   0       80.53       75.17      4.57 o 
   4  21   0        3.03        3.22      3.09 o 
   5  21   0      119.61      106.34      3.41 o 
   6  21   0       20.11       19.86      2.75 o 
   0  22   0      176.15      167.20      5.22 o 
   1  22   0       96.24       90.75      7.91 o 
   2  22   0       19.51       27.44      3.69 o 
   3  22   0       55.80       55.04      4.53 o 
   4  22   0       15.20       10.92      3.69 o 
   5  22   0       16.48       22.08      2.61 o 
   6  22   0       22.53       18.27      2.52 o 
   1  23   0       12.05       10.22      2.31 o 
   2  23   0       95.44      101.19      5.26 o 
   3  23   0        3.62       12.62      3.78 o 
   4  23   0        0.09        1.35      3.60 o 
   5  23   0       96.72      114.64      5.64 o 
   0  24   0       73.16       73.44      4.20 o 
   1  24   0       14.79       15.39      2.57 o 
   2  24   0       37.34       34.86      4.55 o 
   3  24   0        4.48        2.94      3.57 o 
   4  24   0      109.87      119.48      5.86 o 
   5  24   0        3.46        4.86      3.55 o 
   1  25   0        1.47        6.07      2.63 o 
   2  25   0        1.42        0.86      3.99 o 
   3  25   0       16.14       10.86      4.19 o 
   4  25   0       11.20        8.34      4.36 o 
   0  26   0       24.85       28.73      3.70 o 
   1  26   0        2.01        0.46      2.53 o 
   2  26   0       12.90        7.80      3.61 o 
   3  26   0       28.60       20.30      4.24 o 
   4  26   0       12.43        4.75      3.60 o 
   1  27   0        1.04        0.24      2.52 o 
   2  27   0        0.07       -2.36      3.39 o 
   3  27   0        1.90       -1.17      3.31 o 
   0  28   0        2.23       -0.89      3.26 o 
   1  28   0        0.40       -0.50      2.52 o 
   2  28   0       17.12       12.08      3.94 o 
  -9   0   1       93.45       91.59      4.82 o 
  -7   0   1        6.15        4.94      3.61 o 
  -5   0   1        3.44        6.20      0.94 o 
  -3   0   1       78.52       68.70      0.76 o 
   1   0   1      177.53      159.46      1.86 o 
   3   0   1       13.50       19.03      1.39 o 
   5   0   1       10.84       11.36      3.01 o 
   7   0   1       72.28       85.84      4.24 o 
   9   0   1       23.49       23.28      3.74 o 
  -9   1   1        9.43        8.14      3.24 o 
  -8   1   1       73.97       62.81      2.71 o 
  -7   1   1     1072.65     1082.21     11.67 o 
  -6   1   1      277.61      296.12      6.16 o 
  -5   1   1      220.65      219.24      1.72 o 
  -4   1   1     3836.50     3896.17      6.20 o 
  -3   1   1      391.45      412.96      1.07 o 
  -2   1   1     1914.31     1793.08      5.45 o 
  -1   1   1       80.02      152.03      1.49 o 
   0   1   1     6200.16     5950.68     79.31 o 
   1   1   1      531.73      525.27      3.36 o 
   2   1   1    11619.10    11214.27    149.17 o 
   3   1   1      118.83      138.44      1.60 o 
   4   1   1      168.19      157.28      1.14 o 
   5   1   1       23.84       24.93      1.15 o 
   6   1   1      193.38      194.26      2.48 o 
   7   1   1      552.35      589.09      5.73 o 
   8   1   1       18.95       19.07      2.22 o 
   9   1   1        6.74        3.87      2.83 o 
  -9   2   1      126.67      124.48      3.69 o 
  -8   2   1       22.54       24.55      2.37 o 
  -7   2   1       23.87       33.30      4.43 o 
  -6   2   1      304.74      292.79      4.49 o 
  -5   2   1      161.80      144.25      1.35 o 
  -4   2   1      136.51      173.55      1.17 o 
  -3   2   1        4.40        4.89      0.46 o 
  -2   2   1      394.31      443.70      2.10 o 
  -1   2   1      197.69      517.22      2.80 o 
   0   2   1     2343.63     2357.57      4.35 o 
   1   2   1      672.54      837.32      4.84 o 
   2   2   1      149.59      166.57      1.50 o 
   3   2   1      106.45      126.04      1.25 o 
   4   2   1       14.69        9.84      0.61 o 
   5   2   1       26.51       25.45      0.84 o 
   6   2   1      502.99      487.24      4.74 o 
   7   2   1      263.51      270.43      4.15 o 
   8   2   1       15.07        9.65      2.07 o 
   9   2   1       36.41       36.32      2.85 o 
  -9   3   1       30.07       36.55      2.84 o 
  -8   3   1        0.90        2.69      2.41 o 
  -7   3   1       21.70       12.29      5.20 o 
  -6   3   1       71.09       73.58      2.88 o 
  -5   3   1      333.72      314.12      1.67 o 
  -4   3   1      947.16      848.19      2.38 o 
  -3   3   1        1.01        5.61      1.04 o 
  -2   3   1      102.52      122.54      0.58 o 
  -1   3   1     8632.32     8365.43     46.33 o 
   0   3   1     1494.57     1467.85      5.04 o 
   1   3   1     6427.41     6119.48     14.30 o 
   2   3   1     1978.06     1958.11      5.36 o 
   3   3   1      144.62      188.29      2.06 o 
   4   3   1      160.58      161.20      1.20 o 
   5   3   1       16.92       14.41      0.94 o 
   6   3   1        8.49       11.10      2.72 o 
   7   3   1       15.10       15.57      2.07 o 
   8   3   1        2.59        3.70      2.01 o 
   9   3   1       24.96       27.03      2.62 o 
  -9   4   1       32.83       37.59      2.87 o 
  -8   4   1       80.98       78.65      3.35 o 
  -7   4   1        1.19       -2.65      2.65 o 
  -6   4   1      257.61      238.00      5.08 o 
  -5   4   1      366.29      339.47      2.24 o 
  -4   4   1     1296.78     1496.19      6.63 o 
  -3   4   1     1765.52     1822.18      9.99 o 
  -2   4   1     2380.47     2386.51      7.67 o 
  -1   4   1      204.57      210.19      2.16 o 
   0   4   1     5588.84     5607.80     10.58 o 
   1   4   1     8705.33     8789.50    196.31 o 
   2   4   1     1677.49     1678.95      4.61 o 
   3   4   1      109.10      140.91      0.93 o 
   4   4   1      246.96      275.43      1.47 o 
   5   4   1      105.94      102.05      1.79 o 
   6   4   1        1.06        1.87      1.69 o 
   7   4   1        1.01       -1.24      1.99 o 
   8   4   1       54.49       46.87      3.13 o 
   9   4   1       24.18       21.25      3.82 o 
  -9   5   1        0.58       -0.85      2.31 o 
  -8   5   1       45.29       46.87      3.68 o 
  -7   5   1       52.40       51.59      2.45 o 
  -6   5   1        0.93        0.91      1.57 o 
  -5   5   1     1065.12     1044.37      3.91 o 
  -4   5   1      771.90      810.06      8.40 o 
  -3   5   1      478.33      420.34      2.48 o 
  -2   5   1     1346.41     1356.62      5.12 o 
  -1   5   1      339.06      437.12      3.28 o 
   0   5   1     3955.85     4246.55      9.88 o 
   1   5   1       42.75       24.77      0.77 o 
   2   5   1     1890.43     2077.80      4.83 o 
   3   5   1      385.62      346.15      1.54 o 
   4   5   1      203.50      251.79      1.91 o 
   5   5   1       13.58       14.01      0.96 o 
   6   5   1       27.18       29.99      1.97 o 
   7   5   1       11.98       13.66      1.92 o 
   8   5   1        0.79       -1.09      2.23 o 
   9   5   1        0.24       -2.64      4.14 o 
  -9   6   1        0.01        0.33      2.19 o 
  -8   6   1      135.74      139.44      3.33 o 
  -7   6   1        5.77        6.50      1.99 o 
  -6   6   1        3.36        4.10      1.62 o 
  -5   6   1      598.96      628.67      5.49 o 
  -4   6   1       20.91       29.99      1.00 o 
  -3   6   1        5.06       10.89      0.87 o 
  -2   6   1     1467.61     1397.39      7.26 o 
  -1   6   1      640.24      613.44      3.08 o 
   0   6   1     3671.88     3497.48     11.00 o 
   1   6   1     1178.11     1284.76      9.68 o 
   2   6   1     1009.60     1034.12      2.39 o 
   3   6   1      404.42      463.53      2.35 o 
   4   6   1      186.15      226.86      2.58 o 
   5   6   1       72.26       72.36      1.41 o 
   6   6   1      260.23      268.37     13.42 o 
   7   6   1       36.39       31.90      2.21 o 
   8   6   1      192.83      191.44      6.18 o 
   9   6   1        0.03       -0.04      4.30 o 
  -9   7   1       68.70       69.25      4.53 o 
  -8   7   1       47.68       57.80      3.66 o 
  -7   7   1      182.74      166.81      4.02 o 
  -6   7   1       45.55       44.17      3.26 o 
  -5   7   1     1515.96     1571.09      6.20 o 
  -4   7   1      145.15      158.62      1.52 o 
  -3   7   1     4200.86     4282.13     11.82 o 
  -2   7   1      208.79      211.68      1.54 o 
  -1   7   1      377.45      378.46      1.81 o 
   0   7   1     4435.45     4705.29      8.61 o 
   1   7   1     1630.80     1413.10     11.09 o 
   2   7   1      381.79      467.89      1.87 o 
   3   7   1     3242.47     3371.29     10.80 o 
   4   7   1      287.35      286.21      2.37 o 
   5   7   1       35.81       34.30      1.21 o 
   6   7   1       94.09      107.91      9.99 o 
   7   7   1       67.67       80.79      4.43 o 
   8   7   1        0.13        5.94      3.74 o 
   9   7   1       15.31       16.44      4.77 o 
  -9   8   1       52.92       49.68      4.30 o 
  -8   8   1      140.46      148.21      5.68 o 
  -7   8   1        0.15        3.24      3.11 o 
  -6   8   1        4.04        4.35      2.90 o 
  -5   8   1      137.62      136.13      2.17 o 
  -4   8   1     1001.11     1030.52      5.45 o 
  -3   8   1      551.02      606.26      2.72 o 
  -2   8   1     2209.50     2377.06     10.66 o 
  -1   8   1       39.71       44.63      0.84 o 
   0   8   1      124.60      105.06      3.44 o 
   1   8   1      660.92      736.25      5.40 o 
   2   8   1     1414.10     1620.27      3.51 o 
   3   8   1      553.02      553.02      3.96 o 
   4   8   1      276.50      291.01      2.60 o 
   5   8   1       29.27       27.51      1.52 o 
   6   8   1      426.32      466.39      7.43 o 
   7   8   1       94.85       84.13      4.69 o 
   8   8   1      220.45      228.62      6.76 o 
   9   8   1       55.40       77.57      5.68 o 
  -9   9   1       84.45       97.12      5.14 o 
  -8   9   1       66.04       70.32      4.88 o 
  -7   9   1        7.42        9.79      3.08 o 
  -6   9   1      156.70      172.39      4.92 o 
  -5   9   1      710.87      728.19      4.92 o 
  -4   9   1      987.64     1028.98      4.61 o 
  -3   9   1      286.93      261.48      3.10 o 
  -2   9   1      595.80      555.55      2.26 o 
  -1   9   1     1307.62     1383.83      5.84 o 
   0   9   1     4020.08     4131.79     14.34 o 
   1   9   1      203.02      200.01      1.73 o 
   2   9   1      961.59      862.95      4.93 o 
   3   9   1      458.70      471.21      4.40 o 
   4   9   1      154.70      143.03      1.58 o 
   5   9   1        0.66       -0.89      1.44 o 
   6   9   1       37.24       53.10      2.50 o 
   7   9   1        9.60       21.74      3.96 o 
   8   9   1       25.43       26.16      4.37 o 
   9   9   1       26.23       35.29      5.16 o 
  -9  10   1      103.62       96.01      5.43 o 
  -8  10   1       25.88       32.69      4.22 o 
  -7  10   1       93.26      105.07      4.55 o 
  -6  10   1        7.03        5.45      1.90 o 
  -5  10   1        2.07        1.80      1.26 o 
  -4  10   1       38.46       39.50      1.40 o 
  -3  10   1     1063.05     1130.89      5.87 o 
  -2  10   1      373.55      389.27      2.87 o 
  -1  10   1       59.36       59.77      0.99 o 
   0  10   1       74.36       53.47      0.76 o 
   1  10   1     1733.46     1736.33      8.34 o 
   2  10   1      220.84      247.36      1.52 o 
   3  10   1      377.73      406.77      2.61 o 
   4  10   1        6.03        5.85      1.15 o 
   5  10   1        0.09       -0.50      2.40 o 
   6  10   1       21.88       37.98      3.64 o 
   7  10   1      150.75      139.65      5.50 o 
   8  10   1       49.82       47.95      5.01 o 
  -9  11   1        1.47        4.02      4.36 o 
  -8  11   1       34.99       41.00      4.04 o 
  -7  11   1       83.78       85.44      4.45 o 
  -6  11   1      261.62      245.78      7.11 o 
  -5  11   1       13.65       17.42      1.42 o 
  -4  11   1      512.67      491.37      7.49 o 
  -3  11   1       68.87       54.78      1.10 o 
  -2  11   1       92.34      113.29      1.28 o 
  -1  11   1     1346.51     1248.51      6.86 o 
   0  11   1       14.33       40.95      0.54 o 
   1  11   1      157.05      148.59      2.91 o 
   2  11   1      266.98      240.68      2.01 o 
   3  11   1       41.11       60.60      1.83 o 
   4  11   1       18.95       16.99      2.60 o 
   5  11   1       38.46       44.58      3.13 o 
   6  11   1        7.96        8.72      3.12 o 
   7  11   1       30.16       21.50      4.00 o 
   8  11   1       46.27       40.43      4.88 o 
  -9  12   1       72.66       76.41      5.31 o 
  -8  12   1        2.37        4.19      3.41 o 
  -7  12   1       33.44       36.90      3.80 o 
  -6  12   1       14.25       17.99      2.83 o 
  -5  12   1        9.61        7.02      1.38 o 
  -4  12   1        0.04        1.03      1.13 o 
  -3  12   1      630.39      640.08      3.30 o 
  -2  12   1      460.01      429.48      4.28 o 
  -1  12   1     1338.79     1543.68      3.94 o 
   0  12   1       51.41       72.49      0.67 o 
   1  12   1     4359.48     4545.81     16.07 o 
   2  12   1       75.17       90.97      1.13 o 
   3  12   1        6.93       11.54      1.20 o 
   4  12   1        0.59       -2.72      2.72 o 
   5  12   1      102.39      120.24      4.21 o 
   6  12   1        7.26        8.29      1.92 o 
   7  12   1      124.93      115.79      5.10 o 
   8  12   1        0.10        2.98      3.54 o 
  -8  13   1        0.28        3.55      3.78 o 
  -7  13   1       23.72       18.57      3.42 o 
  -6  13   1       79.38       79.39      3.22 o 
  -5  13   1        0.73        1.07      1.38 o 
  -4  13   1      409.92      411.89      5.71 o 
  -3  13   1      102.78       98.19      1.78 o 
  -2  13   1       55.06       57.47      1.14 o 
  -1  13   1      100.37      109.43      1.27 o 
   0  13   1       19.20       22.44      0.62 o 
   1  13   1       68.03       73.28      3.01 o 
   2  13   1      695.57      679.51      8.43 o 
   3  13   1        3.80        5.64      1.47 o 
   4  13   1      196.84      183.95      4.71 o 
   5  13   1       16.96       27.39      3.08 o 
   6  13   1       57.81       40.64      3.00 o 
   7  13   1       29.71       21.62      4.22 o 
   8  13   1        4.74        2.57      4.11 o 
  -8  14   1       21.53       20.27      3.67 o 
  -7  14   1       36.01       32.01      3.55 o 
  -6  14   1       80.71       54.59      2.51 o 
  -5  14   1       19.12       16.78      1.61 o 
  -4  14   1      146.08      141.94      2.50 o 
  -3  14   1     1947.29     1929.88      7.99 o 
  -2  14   1        8.34       11.74      1.15 o 
  -1  14   1        9.82        7.95      0.76 o 
   0  14   1       62.48       73.88      0.90 o 
   1  14   1      692.96      648.77      7.70 o 
   2  14   1       44.33       47.91      1.99 o 
   3  14   1      611.03      631.22      4.71 o 
   4  14   1       61.62       57.55      3.63 o 
   5  14   1      102.44      121.50      4.42 o 
   6  14   1       21.09       19.73      3.52 o 
   7  14   1       41.62       49.10      4.17 o 
   8  14   1       45.78       41.04      4.64 o 
  -8  15   1        7.12       16.96      4.28 o 
  -7  15   1        8.45        8.87      3.55 o 
  -6  15   1      170.83      156.22      5.37 o 
  -5  15   1      201.53      180.47      2.80 o 
  -4  15   1      860.26      847.28      4.90 o 
  -3  15   1      778.59      784.81      6.13 o 
  -2  15   1        3.95        5.84      1.10 o 
  -1  15   1       19.56        8.19      0.92 o 
   0  15   1      165.53      146.91      2.36 o 
   1  15   1      230.96      195.95      2.47 o 
   2  15   1      542.95      538.11      8.31 o 
   3  15   1     1204.65     1137.67     10.44 o 
   4  15   1      408.94      433.50      6.92 o 
   5  15   1       68.75       75.60      3.85 o 
   6  15   1       10.16        8.33      2.25 o 
   7  15   1        2.05        3.21      4.00 o 
   8  15   1        8.74       12.93      4.73 o 
  -8  16   1       24.77       23.83      3.64 o 
  -7  16   1        7.23        7.04      3.29 o 
  -6  16   1        0.25        0.50      1.88 o 
  -5  16   1        0.55        1.61      1.69 o 
  -4  16   1        1.82        1.40      1.44 o 
  -3  16   1      239.79      253.23      3.65 o 
  -2  16   1       36.92       50.85      5.99 o 
  -1  16   1        2.96        5.52      1.83 o 
   0  16   1       37.62       55.75      2.35 o 
   1  16   1       29.88       31.65      3.48 o 
   2  16   1      818.14      818.15      5.75 o 
   3  16   1      355.62      375.32      7.21 o 
   4  16   1       19.80       15.40      3.51 o 
   5  16   1       92.69       98.59      4.37 o 
   6  16   1        3.60        5.38      2.14 o 
   7  16   1       26.95       32.94      4.34 o 
  -8  17   1        0.15        1.63      3.97 o 
  -7  17   1        4.92        8.38      3.41 o 
  -6  17   1        0.73        0.14      1.92 o 
  -5  17   1      257.76      264.57      4.26 o 
  -4  17   1       77.44       80.78      2.08 o 
  -3  17   1      658.79      666.43      8.71 o 
  -2  17   1        0.61        1.08      1.95 o 
  -1  17   1      528.35      448.99      9.10 o 
   0  17   1       52.01       48.06      1.50 o 
   1  17   1     1504.24     1474.32     12.35 o 
   2  17   1      640.56      632.96      5.34 o 
   3  17   1      306.27      312.76      6.47 o 
   4  17   1       33.30       44.27      4.00 o 
   5  17   1       16.32       16.97      3.06 o 
   6  17   1        0.05       -1.08      2.07 o 
   7  17   1        2.03        3.16      3.12 o 
  -7  18   1        3.45        8.39      3.73 o 
  -6  18   1        2.06        0.59      2.11 o 
  -5  18   1       69.73       60.72      2.24 o 
  -4  18   1       70.25       71.78      2.65 o 
  -3  18   1       34.94       47.60      3.69 o 
  -2  18   1      117.09      124.23      2.97 o 
  -1  18   1        9.46       19.49      2.22 o 
   0  18   1       49.45       50.36      2.24 o 
   1  18   1       73.79      110.44      5.62 o 
   2  18   1       91.98      105.65      9.55 o 
   3  18   1       59.77       69.29      3.99 o 
   4  18   1      154.64      168.55      5.55 o 
   5  18   1       48.41       40.17      3.67 o 
   6  18   1       13.50       12.11      2.30 o 
   7  18   1        0.03        1.91      3.63 o 
  -7  19   1       22.94       21.36      2.70 o 
  -6  19   1       49.90       54.94      2.94 o 
  -5  19   1       71.02       60.64      2.67 o 
  -4  19   1        2.67        0.09      2.03 o 
  -3  19   1        1.94        6.89      3.07 o 
  -2  19   1      428.25      410.65      4.80 o 
  -1  19   1      102.05      105.28      2.91 o 
   0  19   1       12.13        9.61      1.89 o 
   1  19   1      731.64      723.04      5.94 o 
   2  19   1      124.05      125.09      3.24 o 
   3  19   1      112.57      108.10      4.66 o 
   4  19   1       46.79       34.06      3.94 o 
   5  19   1        5.05       -2.23      3.33 o 
   6  19   1        0.87        2.47      2.41 o 
   7  19   1       13.31       10.41      2.93 o 
  -7  20   1       16.93       20.25      2.80 o 
  -6  20   1        0.26       -1.71      2.24 o 
  -5  20   1       15.94       17.65      2.17 o 
  -4  20   1       43.97       37.87      3.60 o 
  -3  20   1       18.07       27.14      3.74 o 
  -2  20   1       37.46       32.38      3.93 o 
  -1  20   1       34.64       35.38      2.63 o 
   0  20   1        7.96       10.97      2.03 o 
   1  20   1       96.43      104.99      3.18 o 
   2  20   1        0.29        1.01      2.10 o 
   3  20   1       27.77       31.16      4.06 o 
   4  20   1        2.18       -2.96      3.62 o 
   5  20   1       45.14       38.30      3.99 o 
   6  20   1       31.74       40.20      2.93 o 
  -6  21   1       13.42        7.84      2.36 o 
  -5  21   1       33.45       30.96      3.61 o 
  -4  21   1       14.10       17.89      3.25 o 
  -3  21   1       76.91       84.65      4.82 o 
  -2  21   1        5.48        1.65      2.03 o 
  -1  21   1      208.58      178.82      3.59 o 
   0  21   1      227.37      195.43      3.73 o 
   1  21   1      340.52      334.13      6.67 o 
   2  21   1        0.35        1.38      2.06 o 
   3  21   1      240.87      253.13      6.58 o 
   4  21   1        3.73        3.38      3.67 o 
   5  21   1        0.40        0.00      3.56 o 
   6  21   1        4.44        2.33      2.50 o 
  -6  22   1        7.08        9.09      4.13 o 
  -5  22   1       11.69       14.61      3.77 o 
  -4  22   1        0.74        0.24      3.42 o 
  -3  22   1        9.92        8.86      3.81 o 
  -2  22   1       26.48       25.46      3.69 o 
  -1  22   1       21.14       16.98      2.40 o 
   0  22   1       26.44       28.11      2.61 o 
   1  22   1       20.94       14.60      2.37 o 
   2  22   1        1.39        1.28      2.25 o 
   3  22   1       45.74       41.16      4.07 o 
   4  22   1        8.48       11.07      3.74 o 
   5  22   1       84.16       83.72      4.98 o 
   6  22   1        0.02       -1.46      2.57 o 
  -6  23   1      129.75      143.49      5.85 o 
  -5  23   1       15.14        8.71      3.39 o 
  -4  23   1       92.09      105.31      5.31 o 
  -3  23   1        8.44        4.52      3.62 o 
  -2  23   1       22.55       27.37      4.29 o 
  -1  23   1        1.10        0.25      2.23 o 
   0  23   1       18.61       13.97      2.93 o 
   1  23   1       39.01       48.37      2.71 o 
   2  23   1      187.95      171.29      5.97 o 
   3  23   1      110.27       97.59      5.18 o 
   4  23   1       39.83       36.18      3.92 o 
   5  23   1       13.58       10.16      3.74 o 
  -5  24   1       35.26       43.45      4.69 o 
  -4  24   1        0.95        3.20      4.32 o 
  -3  24   1       14.92       22.87      3.96 o 
  -2  24   1        0.01        3.30      4.06 o 
  -1  24   1       51.09       40.91      2.80 o 
   0  24   1        0.58        3.84      2.47 o 
   1  24   1       10.60       18.60      2.53 o 
   2  24   1       25.09       26.87      4.65 o 
   3  24   1       81.34       94.57      5.38 o 
   4  24   1        4.35       10.31      3.90 o 
   5  24   1       70.26       74.95      5.49 o 
  -5  25   1        0.35       -1.32      4.10 o 
  -4  25   1       72.29       72.27      4.83 o 
  -3  25   1        2.38        1.03      3.48 o 
  -2  25   1       30.39       23.55      4.55 o 
  -1  25   1       41.59       40.03      2.81 o 
   0  25   1       81.11       82.12      3.29 o 
   1  25   1       60.96       60.37      3.06 o 
   2  25   1      210.34      192.96      6.32 o 
   3  25   1        0.79        6.18      3.96 o 
   4  25   1       10.52       15.19      4.26 o 
  -4  26   1       24.46       23.53      4.05 o 
  -3  26   1        0.00        0.18      3.47 o 
  -2  26   1       19.63       28.14      4.54 o 
  -1  26   1        0.00        0.09      2.37 o 
   0  26   1        2.87        4.05      2.48 o 
   1  26   1        0.42        1.51      2.47 o 
   2  26   1       36.24       51.53      4.95 o 
   3  26   1       12.81        7.93      4.14 o 
  -3  27   1        0.10       -1.96      3.34 o 
  -2  27   1        0.02       -3.15      3.89 o 
  -1  27   1        8.00        7.19      2.42 o 
   0  27   1        1.53        2.95      3.67 o 
   1  27   1        3.91        5.19      2.30 o 
   2  27   1       22.56       22.22      4.39 o 
   3  27   1        1.84        5.77      3.94 o 
  -2  28   1        0.74       -2.66      3.58 o 
  -1  28   1        6.51        6.71      3.51 o 
   0  28   1        0.46        0.69      2.24 o 
   1  28   1        2.57        3.14      2.68 o 
   2  28   1        0.30       -0.67      3.29 o 
 -10   0   2        4.27        5.66      3.80 o 
  -8   0   2      240.47      216.83      5.45 o 
  -6   0   2       78.15       76.99      2.43 o 
  -4   0   2      188.86      175.59      1.23 o 
  -2   0   2    10525.48    10253.11    284.88 o 
   0   0   2    55910.41    45711.06    438.59 o 
   2   0   2     2258.35     2148.34      9.23 o 
   4   0   2      539.79      577.14      4.37 o 
   6   0   2      143.44      111.67      4.92 o 
   8   0   2        5.19        6.67      3.26 o 
 -10   1   2        7.69        6.40      2.34 o 
  -9   1   2        5.88        7.80      2.44 o 
  -8   1   2        0.92        3.35      2.07 o 
  -7   1   2      368.47      360.47      4.78 o 
  -6   1   2      158.39      157.19      2.14 o 
  -5   1   2       47.97       66.27      1.19 o 
  -4   1   2       85.78      110.11      0.84 o 
  -3   1   2     2642.17     2582.86      9.26 o 
  -2   1   2      296.11      317.49      5.08 o 
  -1   1   2       25.66       12.75      0.79 o 
   0   1   2     8049.76     7317.44     19.31 o 
   1   1   2      764.04      825.23      2.65 o 
   2   1   2       60.28      101.87      1.47 o 
   3   1   2     1941.09     1967.34      6.28 o 
   4   1   2       48.76       43.55      2.24 o 
   5   1   2      220.80      191.10      1.92 o 
   6   1   2      691.31      664.63      4.73 o 
   7   1   2        6.65       10.51      1.54 o 
   8   1   2        8.88        9.82      2.23 o 
   9   1   2       28.96       36.49      4.01 o 
 -10   2   2        0.22        0.31      2.31 o 
  -9   2   2       93.72       96.77      4.24 o 
  -8   2   2      160.20      157.28      5.84 o 
  -7   2   2      633.94      618.47     12.33 o 
  -6   2   2      158.00      151.51      2.22 o 
  -5   2   2      143.30      140.46      1.10 o 
  -4   2   2       80.98       99.50      1.74 o 
  -3   2   2       76.09      107.63      2.12 o 
  -2   2   2     5602.41     5221.26     16.12 o 
  -1   2   2     3899.17     3851.09      6.49 o 
   0   2   2      401.18      390.15      5.65 o 
   1   2   2       28.94       26.61      1.04 o 
   2   2   2      926.91      991.71      5.63 o 
   3   2   2      301.49      284.22      1.57 o 
   4   2   2      543.67      570.35      2.65 o 
   5   2   2      257.75      234.20      2.19 o 
   6   2   2      133.04      132.00      2.85 o 
   7   2   2       61.56       56.56      1.90 o 
   8   2   2        2.30       -1.65      2.21 o 
   9   2   2        0.00       -3.75      3.75 o 
 -10   3   2        4.33        7.59      3.38 o 
  -9   3   2       24.22       28.85      2.71 o 
  -8   3   2       56.78       59.82      2.69 o 
  -7   3   2       71.08       65.02      2.87 o 
  -6   3   2      922.81      861.78      5.97 o 
  -5   3   2      122.37      146.36      1.15 o 
  -4   3   2      262.70      273.72      1.34 o 
  -3   3   2     2588.96     2708.07      9.90 o 
  -2   3   2      149.07      132.89      1.44 o 
  -1   3   2     2982.48     2909.19      9.02 o 
   0   3   2       28.05       83.68      2.46 o 
   1   3   2      181.54      187.42      1.52 o 
   2   3   2       35.14       40.43      2.04 o 
   3   3   2      348.86      343.61      3.83 o 
   4   3   2     1498.57     1459.80      4.70 o 
   5   3   2       30.94       29.77      1.27 o 
   6   3   2      363.09      347.91      4.77 o 
   7   3   2       50.82       54.29      1.84 o 
   8   3   2        3.07        2.53      3.25 o 
   9   3   2       25.24       30.39      4.39 o 
  -9   4   2       23.05       22.39      2.60 o 
  -8   4   2        1.23        3.57      1.99 o 
  -7   4   2        3.44       -0.80      1.76 o 
  -6   4   2      127.31      137.53      2.90 o 
  -5   4   2        3.22        0.67      0.81 o 
  -4   4   2      273.15      322.35      2.50 o 
  -3   4   2      152.51      110.48      1.40 o 
  -2   4   2      800.23      762.89      2.99 o 
  -1   4   2     2255.78     2122.24     15.98 o 
   0   4   2      104.06      101.95      2.34 o 
   1   4   2      500.67      552.94      8.48 o 
   2   4   2      152.28      164.89      2.16 o 
   3   4   2       30.36       29.44      0.86 o 
   4   4   2      706.79      746.90      3.56 o 
   5   4   2      357.84      303.12      2.53 o 
   6   4   2       38.32       46.61      1.73 o 
   7   4   2       51.53       48.88      2.13 o 
   8   4   2       32.35       31.98      4.14 o 
   9   4   2        4.09       -0.52      3.14 o 
  -9   5   2        2.88       -0.78      3.54 o 
  -8   5   2       61.67       59.29      2.69 o 
  -7   5   2        6.37        7.91      1.81 o 
  -6   5   2       24.26       19.85      2.44 o 
  -5   5   2      369.38      375.37      3.54 o 
  -4   5   2     1311.86     1467.30      7.75 o 
  -3   5   2       57.65       69.18      0.65 o 
  -2   5   2       91.20       81.49      1.28 o 
  -1   5   2        6.78       22.21      0.70 o 
   0   5   2     3926.37     3702.47     11.27 o 
   1   5   2       10.56        6.58      1.02 o 
   2   5   2      724.15      607.27      2.98 o 
   3   5   2      274.73      366.75      2.85 o 
   4   5   2      549.52      523.74      3.64 o 
   5   5   2       21.89       29.99      1.41 o 
   6   5   2      215.36      190.23      3.33 o 
   7   5   2        0.72       -0.03      1.67 o 
   8   5   2       70.26       81.05      4.57 o 
  -9   6   2       76.87       69.74      4.91 o 
  -8   6   2        0.54        2.78      3.20 o 
  -7   6   2      166.44      148.05      6.96 o 
  -6   6   2        0.31       -1.35      1.95 o 
  -5   6   2       96.07       79.81      1.68 o 
  -4   6   2      234.97      257.82      1.66 o 
  -3   6   2      660.49      692.99      1.51 o 
  -2   6   2     1241.95     1125.75      2.65 o 
  -1   6   2     3379.58     3217.76     18.67 o 
   0   6   2      260.67      339.79      3.76 o 
   1   6   2        6.70        7.06      2.39 o 
   2   6   2      593.07      580.21      4.09 o 
   3   6   2     1695.24     1651.51      7.65 o 
   4   6   2      587.85      655.41      5.79 o 
   5   6   2      251.33      238.23      2.33 o 
   6   6   2        4.40        9.02      1.79 o 
   7   6   2        0.24       -0.29      1.76 o 
   8   6   2        8.68       17.55      3.70 o 
  -9   7   2        1.38        5.80      4.18 o 
  -8   7   2      193.43      204.15      5.84 o 
  -7   7   2        5.85        7.02      2.55 o 
  -6   7   2      429.00      356.22     13.76 o 
  -5   7   2      102.45       89.54      1.81 o 
  -4   7   2      175.43      171.81      1.59 o 
  -3   7   2     1442.83     1538.78      4.96 o 
  -2   7   2      220.94      218.12      2.00 o 
  -1   7   2      305.12      289.97      3.72 o 
   0   7   2      808.01      910.76      6.09 o 
   1   7   2      283.84      269.43      2.59 o 
   2   7   2     2157.82     2389.40      7.92 o 
   3   7   2     1221.55     1176.74      4.67 o 
   4   7   2      830.47      790.07      7.47 o 
   5   7   2      204.29      191.38      2.67 o 
   6   7   2      138.54      131.22      3.97 o 
   7   7   2       21.58       18.50      2.36 o 
   8   7   2      152.60      191.02      6.36 o 
  -9   8   2      151.72      164.67      6.32 o 
  -8   8   2       41.12       40.50      3.95 o 
  -7   8   2      447.83      406.68      6.56 o 
  -6   8   2      144.00      153.00      3.27 o 
  -5   8   2       14.94       18.99      1.93 o 
  -4   8   2      124.74      124.19      2.16 o 
  -3   8   2     4427.25     4335.60     19.19 o 
  -2   8   2       82.35       85.00      0.73 o 
  -1   8   2     1002.45      997.67      2.93 o 
   0   8   2      458.60      472.70      4.69 o 
   1   8   2       22.61       19.33      1.87 o 
   2   8   2       62.59       63.63      0.79 o 
   3   8   2       54.70       67.11      1.98 o 
   4   8   2      112.42      107.09      2.34 o 
   5   8   2       40.54       42.86      1.78 o 
   6   8   2       21.94       18.41      1.77 o 
   7   8   2       67.39       65.55      4.50 o 
   8   8   2        1.19        9.78      3.97 o 
  -9   9   2       51.14       67.62      5.22 o 
  -8   9   2       63.46       69.12      4.44 o 
  -7   9   2      222.70      206.99      8.27 o 
  -6   9   2       85.86       98.74      7.92 o 
  -5   9   2       34.95       31.00      1.55 o 
  -4   9   2        7.41        5.87      1.09 o 
  -3   9   2      140.08      193.73      1.19 o 
  -2   9   2      272.47      250.98      3.73 o 
  -1   9   2      223.64      218.09      1.73 o 
   0   9   2      800.99      823.14      3.62 o 
   1   9   2      117.43      148.93      1.94 o 
   2   9   2      874.78      883.68      3.25 o 
   3   9   2      355.74      311.12      3.29 o 
   4   9   2      484.32      503.00      3.54 o 
   5   9   2      428.74      405.07      3.57 o 
   6   9   2       14.63       12.19      1.78 o 
   7   9   2       71.78       79.57      4.84 o 
   8   9   2       96.06       96.31      5.21 o 
  -9  10   2       39.61       44.16      4.68 o 
  -8  10   2      127.23      122.16      5.09 o 
  -7  10   2        1.93        4.12      2.23 o 
  -6  10   2       40.81       51.52      2.54 o 
  -5  10   2      107.40      119.13      2.05 o 
  -4  10   2      222.12      223.59      3.81 o 
  -3  10   2      285.47      297.78      2.64 o 
  -2  10   2     1267.59     1249.21     11.83 o 
  -1  10   2      134.87      148.34      2.60 o 
   0  10   2      539.48      529.38      3.05 o 
   1  10   2      322.49      280.07      2.03 o 
   2  10   2      703.34      690.25      2.97 o 
   3  10   2        4.37        5.31      1.02 o 
   4  10   2      450.03      418.12      3.29 o 
   5  10   2       28.07       26.71      2.24 o 
   6  10   2       25.88       18.87      2.84 o 
   7  10   2        4.29        9.82      3.75 o 
   8  10   2        1.44        1.01      4.15 o 
  -9  11   2       23.53       12.45      3.52 o 
  -8  11   2       31.88       31.32      3.72 o 
  -7  11   2      237.54      249.82      4.31 o 
  -6  11   2       38.84       41.40      1.92 o 
  -5  11   2       15.48       16.41      1.56 o 
  -4  11   2        0.04        1.62      1.13 o 
  -3  11   2      190.27      195.28      2.17 o 
  -2  11   2       15.98       14.54      0.45 o 
  -1  11   2     1038.32     1066.53      2.51 o 
   0  11   2        0.89        1.65      0.94 o 
   1  11   2      117.46      116.46      2.24 o 
   2  11   2      245.31      244.74      1.93 o 
   3  11   2      443.75      423.99      3.10 o 
   4  11   2       55.19       63.17      3.25 o 
   5  11   2      397.54      360.18      4.50 o 
   6  11   2       62.75       51.56      6.00 o 
   7  11   2      230.08      256.65      7.24 o 
   8  11   2       12.62       12.66      4.73 o 
  -9  12   2        0.20       -3.99      3.99 o 
  -8  12   2       74.46       72.19      4.65 o 
  -7  12   2       53.77       52.86      2.83 o 
  -6  12   2       47.82       37.47      1.88 o 
  -5  12   2        0.05       -0.80      1.30 o 
  -4  12   2       25.54       37.34      1.51 o 
  -3  12   2      295.00      260.34      1.97 o 
  -2  12   2      496.84      473.08      3.90 o 
  -1  12   2      390.21      442.07      2.85 o 
   0  12   2      251.15      277.97      2.41 o 
   1  12   2      807.79      812.98      3.45 o 
   2  12   2        0.92        0.41      1.10 o 
   3  12   2        6.38        5.42      1.56 o 
   4  12   2      407.80      371.26      4.35 o 
   5  12   2        0.09        3.05      1.99 o 
   6  12   2        0.73        3.29      2.78 o 
   7  12   2        0.38        7.66      4.48 o 
   8  12   2        0.27       -1.79      3.96 o 
  -9  13   2       31.75       23.85      4.65 o 
  -8  13   2       32.19       38.95      4.22 o 
  -7  13   2      101.17      107.67      4.15 o 
  -6  13   2       15.12       13.72      1.76 o 
  -5  13   2       15.55       14.31      1.47 o 
  -4  13   2       23.53       25.46      1.56 o 
  -3  13   2       11.06       18.28      1.20 o 
  -2  13   2       18.83       26.23      0.95 o 
  -1  13   2      477.47      499.64      1.97 o 
   0  13   2       16.36       20.55      1.11 o 
   1  13   2      468.45      455.06      2.98 o 
   2  13   2       17.47       18.76      1.54 o 
   3  13   2     1002.39      972.94      6.13 o 
   4  13   2       46.71       41.84      2.64 o 
   5  13   2      108.91      111.57      2.99 o 
   6  13   2       15.47       17.45      3.06 o 
   7  13   2       74.33       83.57      5.10 o 
   8  13   2        1.50       -1.66      4.49 o 
  -8  14   2       51.34       52.36      4.03 o 
  -7  14   2       19.65       16.60      2.22 o 
  -6  14   2       16.84       20.56      1.79 o 
  -5  14   2       16.26       15.07      1.53 o 
  -4  14   2      588.53      535.44      6.17 o 
  -3  14   2      178.47      194.33      2.71 o 
  -2  14   2     1107.52     1079.97      4.13 o 
  -1  14   2        6.70        2.91      0.92 o 
   0  14   2      337.34      349.01      2.49 o 
   1  14   2      322.64      327.29      2.64 o 
   2  14   2        0.01        0.50      1.24 o 
   3  14   2      166.63      164.77      3.08 o 
   4  14   2       83.55       84.70      4.10 o 
   5  14   2       46.00       25.66      3.22 o 
   6  14   2       21.43       24.07      3.19 o 
   7  14   2        3.40        2.58      4.07 o 
  -8  15   2       24.25       39.26      4.38 o 
  -7  15   2       72.04       78.74      3.85 o 
  -6  15   2        7.07        4.17      1.75 o 
  -5  15   2       40.30       34.98      1.82 o 
  -4  15   2      393.49      391.62      3.51 o 
  -3  15   2       22.53       24.35      1.50 o 
  -2  15   2       34.05       36.46      2.15 o 
  -1  15   2       22.02       19.64      1.17 o 
   0  15   2       20.29       23.19      1.16 o 
   1  15   2       79.58       77.36      1.91 o 
   2  15   2       81.12       88.32      2.58 o 
   3  15   2      172.54      220.88      5.19 o 
   4  15   2        0.19       -1.49      2.12 o 
   5  15   2       17.13       17.29      3.21 o 
   6  15   2        0.69        1.46      2.88 o 
   7  15   2        7.38        9.19      4.21 o 
  -8  16   2       92.33       94.65      4.78 o 
  -7  16   2       51.88       56.48      3.08 o 
  -6  16   2       24.11       19.78      1.77 o 
  -5  16   2        7.52        5.12      1.68 o 
  -4  16   2       24.57       25.45      1.65 o 
  -3  16   2      911.78      944.32     21.40 o 
  -2  16   2      400.81      378.49      9.61 o 
  -1  16   2      609.52      647.95     13.65 o 
   0  16   2      114.26      122.61      4.72 o 
   1  16   2      447.50      434.76      8.80 o 
   2  16   2        2.85        8.24      3.57 o 
   3  16   2     1240.22     1140.62     11.38 o 
   4  16   2       12.28       13.13      3.52 o 
   5  16   2       12.52        5.99      3.39 o 
   6  16   2       38.92       27.88      3.59 o 
   7  16   2        3.87        5.05      3.51 o 
  -8  17   2       55.60       58.31      4.80 o 
  -7  17   2        2.29        2.85      2.45 o 
  -6  17   2       13.10       15.33      1.82 o 
  -5  17   2       49.97       49.53      2.08 o 
  -4  17   2       65.27       69.30      2.55 o 
  -3  17   2      331.15      314.10      4.54 o 
  -2  17   2        0.34        5.60      1.77 o 
  -1  17   2        9.50       17.30      2.14 o 
   0  17   2        6.55        6.20      1.85 o 
   1  17   2       27.65       37.82     10.44 o 
   2  17   2      312.72      339.85      4.26 o 
   3  17   2       24.37       23.65      4.26 o 
   4  17   2      370.64      379.39      7.43 o 
   5  17   2        5.45        5.52      3.05 o 
   6  17   2       10.77       16.24      3.78 o 
   7  17   2        0.22       -0.87      3.78 o 
  -7  18   2       37.73       32.79      3.78 o 
  -6  18   2       15.13       17.58      1.73 o 
  -5  18   2       50.24       45.50      2.59 o 
  -4  18   2      107.74      111.49      2.91 o 
  -3  18   2      248.77      233.21      5.69 o 
  -2  18   2       56.38       48.17      5.37 o 
  -1  18   2      580.16      574.70      5.27 o 
   0  18   2        0.27        1.39      1.92 o 
   1  18   2      221.11      214.74      3.74 o 
   2  18   2      277.96      247.01      3.93 o 
   3  18   2        4.63       -1.47      3.98 o 
   4  18   2      217.53      177.91      5.91 o 
   5  18   2       55.99       54.90      4.40 o 
   6  18   2        1.37        2.15      3.06 o 
  -7  19   2        3.46        6.23      3.14 o 
  -6  19   2        9.22       14.79      2.28 o 
  -5  19   2        4.94        6.25      3.38 o 
  -4  19   2      186.73      181.30      5.19 o 
  -3  19   2       45.97       52.40      3.83 o 
  -2  19   2      286.53      291.29      4.03 o 
  -1  19   2       27.73       27.48      2.39 o 
   0  19   2        0.14        0.28      2.01 o 
   1  19   2        0.39        5.84      2.32 o 
   2  19   2       41.84       47.15      3.22 o 
   3  19   2        7.45        5.02      3.60 o 
   4  19   2       78.60       66.74      4.46 o 
   5  19   2        0.17       -1.26      3.21 o 
   6  19   2       17.26       22.83      4.06 o 
  -7  20   2       76.54       77.87      4.26 o 
  -6  20   2        8.71        9.82      2.96 o 
  -5  20   2        8.09       12.99      3.41 o 
  -4  20   2        6.97       11.36      3.03 o 
  -3  20   2       48.28       49.32      3.89 o 
  -2  20   2      159.27      176.47      3.54 o 
  -1  20   2      399.25      385.57      4.74 o 
   0  20   2      218.09      193.95      3.71 o 
   1  20   2       78.36       72.40      2.96 o 
   2  20   2       17.30       14.53      2.38 o 
   3  20   2       58.18       65.09      4.40 o 
   4  20   2        1.41       -0.61      3.54 o 
   5  20   2       19.56       21.01      3.80 o 
   6  20   2        0.42        5.20      4.00 o 
  -6  21   2        3.57        3.28      3.37 o 
  -5  21   2       26.01       23.40      3.55 o 
  -4  21   2       98.01       88.51      4.31 o 
  -3  21   2        6.89        1.80      3.60 o 
  -2  21   2       31.88       31.23      3.81 o 
  -1  21   2        0.07       13.92      2.53 o 
   0  21   2        7.78       16.05      2.73 o 
   1  21   2        2.70        5.92      2.72 o 
   2  21   2      159.32      151.61      3.60 o 
   3  21   2       43.23       42.41      4.13 o 
   4  21   2        0.62       -1.10      3.73 o 
   5  21   2       61.46       50.98      4.93 o 
   6  21   2        3.25        5.27      3.53 o 
  -6  22   2       31.19       27.16      4.27 o 
  -5  22   2       13.24       10.25      3.15 o 
  -4  22   2       18.84       20.84      3.43 o 
  -3  22   2       63.50       58.10      4.40 o 
  -2  22   2       25.67       42.68      4.15 o 
  -1  22   2      350.17      331.31      4.80 o 
   0  22   2      189.98      180.35      4.12 o 
   1  22   2       41.96       37.89      2.70 o 
   2  22   2        2.10        5.31      2.34 o 
   3  22   2        0.14        3.68      3.86 o 
   4  22   2        1.88        2.71      3.82 o 
   5  22   2        9.82       12.20      4.63 o 
  -6  23   2        4.62        7.78      3.84 o 
  -5  23   2        6.84        8.27      3.63 o 
  -4  23   2       21.33       19.65      3.64 o 
  -3  23   2        1.02        0.49      3.53 o 
  -2  23   2        0.27        4.16      3.63 o 
  -1  23   2        0.29        5.82      4.74 o 
   0  23   2       23.10       27.28      2.66 o 
   1  23   2        3.90        4.01      2.19 o 
   2  23   2       19.85       14.31      3.94 o 
   3  23   2      115.28      125.73      5.82 o 
   4  23   2        6.29        1.51      3.63 o 
   5  23   2       50.30       61.46      5.50 o 
  -5  24   2        1.71        0.56      4.01 o 
  -4  24   2       74.84       68.86      4.80 o 
  -3  24   2        0.25        1.21      3.32 o 
  -2  24   2      231.50      226.32      6.32 o 
  -1  24   2        3.23        0.86      4.32 o 
   0  24   2      106.66      102.41      3.39 o 
   1  24   2       11.51       11.40      2.48 o 
   2  24   2        5.62        5.75      3.83 o 
   3  24   2        9.86        5.12      4.32 o 
   4  24   2        2.74       -3.49      3.49 o 
  -5  25   2        0.10       -0.80      4.16 o 
  -4  25   2       16.08       15.39      3.99 o 
  -3  25   2        2.51        5.34      3.36 o 
  -2  25   2        1.08        2.84      4.14 o 
  -1  25   2        0.93        1.45      2.42 o 
   0  25   2        0.12        2.10      4.18 o 
   1  25   2       12.69       10.02      2.78 o 
   2  25   2        0.12       -2.33      3.37 o 
   3  25   2       28.56       22.77      4.15 o 
   4  25   2       16.74       13.52      3.86 o 
  -4  26   2        0.03        1.80      3.70 o 
  -3  26   2        2.28        3.91      3.72 o 
  -2  26   2       66.33       79.21      5.18 o 
  -1  26   2       13.50       17.33      4.52 o 
   0  26   2       20.15       20.48      5.07 o 
   1  26   2       16.08       12.72      2.92 o 
   2  26   2       26.95       26.41      4.61 o 
   3  26   2        0.01        2.57      3.82 o 
  -3  27   2        0.01        2.33      4.08 o 
  -2  27   2       18.90       18.08      3.67 o 
  -1  27   2        0.00        1.34      2.27 o 
   0  27   2        0.18       -0.17      3.39 o 
   1  27   2        3.33        9.93      3.29 o 
   2  27   2       11.69        2.70      3.78 o 
  -2  28   2        3.85        5.41      3.98 o 
  -1  28   2       23.76       32.85      4.52 o 
   0  28   2        0.91        0.72      3.53 o 
   1  28   2       14.38       15.91      4.49 o 
  -9   0   3        0.85        0.60      3.46 o 
  -7   0   3      488.14      488.11     12.85 o 
  -5   0   3      469.42      437.16      2.83 o 
  -3   0   3      774.27      753.27      5.56 o 
  -1   0   3    12031.11    11496.90     34.75 o 
   1   0   3      228.31      292.37      4.29 o 
   3   0   3      563.19      616.03      6.42 o 
   5   0   3     1867.53     1909.45     31.60 o 
   7   0   3       33.77       33.81      2.52 o 
 -10   1   3       12.73       14.42      2.74 o 
  -9   1   3        8.83        4.74      2.09 o 
  -8   1   3       44.60       45.76      2.09 o 
  -7   1   3      697.83      707.87      5.60 o 
  -6   1   3     1995.26     1910.30     10.22 o 
  -5   1   3      338.23      301.67      1.83 o 
  -4   1   3       88.94       90.45      0.97 o 
  -3   1   3       40.92       39.72      1.25 o 
  -2   1   3      121.01       78.37      1.99 o 
  -1   1   3        7.20       16.40      1.53 o 
   0   1   3    12137.68    11578.25     22.67 o 
   1   1   3      346.63      440.78      4.25 o 
   2   1   3     3929.93     4115.64     16.58 o 
   3   1   3       10.31       15.04      1.64 o 
   4   1   3      148.00      156.88      2.36 o 
   5   1   3        1.87       18.22      1.51 o 
   6   1   3        7.35        4.89      1.45 o 
   7   1   3      107.46       87.36      2.18 o 
   8   1   3        0.00       -1.82      1.82 o 
  -9   2   3       18.10       15.54      2.57 o 
  -8   2   3        0.51        1.61      1.63 o 
  -7   2   3       26.35       44.89      1.87 o 
  -6   2   3      878.21      865.19      7.44 o 
  -5   2   3      131.40      123.38      1.76 o 
  -4   2   3      102.75      107.13      2.19 o 
  -3   2   3     1608.39     1851.84      5.88 o 
  -2   2   3     2826.80     2777.42      6.97 o 
  -1   2   3      875.58      872.06      5.71 o 
   0   2   3     1170.56     1221.20      7.22 o 
   1   2   3      869.86      880.86      4.30 o 
   2   2   3      107.47       94.71      2.47 o 
   3   2   3      247.66      276.69      3.24 o 
   4   2   3      550.38      562.18      3.24 o 
   5   2   3      731.51      736.78      6.56 o 
   6   2   3      212.88      208.22      4.10 o 
   7   2   3       70.39       59.60      3.73 o 
   8   2   3       12.51       15.29      2.16 o 
  -9   3   3        0.57        3.21      3.53 o 
  -8   3   3        0.10       -1.58      2.04 o 
  -7   3   3      217.36      230.68      3.12 o 
  -6   3   3     1093.63     1049.81     11.20 o 
  -5   3   3     1278.32     1205.90     11.75 o 
  -4   3   3        7.50       14.55      0.59 o 
  -3   3   3        0.31        2.90      0.74 o 
  -2   3   3      397.65      395.20      6.66 o 
  -1   3   3      283.18      263.33      4.15 o 
   0   3   3      134.24      144.04      3.29 o 
   1   3   3     6407.54     6232.42     31.30 o 
   2   3   3      799.70      749.37      3.85 o 
   3   3   3      254.11      276.80      2.60 o 
   4   3   3       91.61      108.87      1.61 o 
   5   3   3       95.58       78.98      1.84 o 
   6   3   3       23.43       14.10      1.78 o 
   7   3   3       25.95       28.44      2.14 o 
   8   3   3        0.52        0.92      1.89 o 
  -9   4   3        1.44       -0.11      3.18 o 
  -8   4   3        1.71        2.75      2.12 o 
  -7   4   3        3.06        5.77      1.72 o 
  -6   4   3      182.99      180.74      2.66 o 
  -5   4   3       80.72       80.31      2.37 o 
  -4   4   3      453.09      428.74      1.93 o 
  -3   4   3        0.03        1.85      0.56 o 
  -2   4   3     3197.19     3276.90      8.15 o 
  -1   4   3     1064.83     1038.06      4.27 o 
   0   4   3       43.26       43.02      1.20 o 
   1   4   3     1467.02     1550.75      7.53 o 
   2   4   3      347.05      373.16      4.37 o 
   3   4   3      227.50      240.01      2.34 o 
   4   4   3     1369.63     1322.12      4.65 o 
   5   4   3        7.99        6.53      1.70 o 
   6   4   3       26.15       23.48      1.89 o 
   7   4   3        3.66        5.94      1.85 o 
   8   4   3       16.86       14.36      2.08 o 
  -9   5   3       21.47       19.67      3.78 o 
  -8   5   3        0.07        0.34      2.19 o 
  -7   5   3      274.44      290.92      7.76 o 
  -6   5   3       13.79       18.42      2.13 o 
  -5   5   3     1750.26     1635.60     11.91 o 
  -4   5   3      521.17      527.40      3.04 o 
  -3   5   3       93.98       79.45      1.01 o 
  -2   5   3      254.84      234.93      2.23 o 
  -1   5   3        8.10       36.90      1.30 o 
   0   5   3     1620.60     1664.97      5.96 o 
   1   5   3     4180.16     4280.58     20.43 o 
   2   5   3      113.80      136.14      1.96 o 
   3   5   3       95.60      116.95      1.37 o 
   4   5   3        8.26       12.98      2.25 o 
   5   5   3       22.27       13.83      1.74 o 
   6   5   3       81.53       90.49      3.92 o 
   7   5   3       10.21       11.99      2.25 o 
   8   5   3        3.54        4.85      2.18 o 
  -9   6   3        3.50        2.80      3.72 o 
  -8   6   3        1.69        0.47      2.21 o 
  -7   6   3      143.14      157.83      3.71 o 
  -6   6   3      170.22      146.73      2.47 o 
  -5   6   3       58.09       71.73      2.73 o 
  -4   6   3       14.90        8.35      0.99 o 
  -3   6   3       64.24       55.02      1.05 o 
  -2   6   3     1130.91     1070.77      5.60 o 
  -1   6   3      140.33      160.54      4.33 o 
   0   6   3       79.70       67.87      1.73 o 
   1   6   3      208.52      222.27      3.12 o 
   2   6   3      149.87      141.48      1.36 o 
   3   6   3      128.15      121.68      2.04 o 
   4   6   3      769.42      823.06      4.64 o 
   5   6   3      372.99      323.53      3.49 o 
   6   6   3      288.51      275.50      4.04 o 
   7   6   3        2.80        0.91      1.85 o 
   8   6   3       54.06       65.10      3.73 o 
  -9   7   3        6.72        7.15      3.94 o 
  -8   7   3        0.07        1.05      2.28 o 
  -7   7   3     1061.36     1007.23      7.57 o 
  -6   7   3      333.34      307.10      4.51 o 
  -5   7   3     1762.94     1674.31      5.15 o 
  -4   7   3      359.59      364.38      2.27 o 
  -3   7   3       86.11       82.42      0.80 o 
  -2   7   3      118.21      135.43      2.04 o 
  -1   7   3      658.78      619.12     25.90 o 
   0   7   3      283.16      302.95      2.83 o 
   1   7   3     1550.54     1502.20     20.22 o 
   2   7   3       22.47       39.58      1.86 o 
   3   7   3      671.69      622.83      4.81 o 
   4   7   3       29.13       31.36      1.93 o 
   5   7   3        6.63        7.33      1.74 o 
   6   7   3      112.50      124.32      3.40 o 
   7   7   3        3.68        2.92      1.91 o 
   8   7   3        0.00        2.37      3.97 o 
  -9   8   3        4.62       10.60      3.97 o 
  -8   8   3        2.82        1.91      2.45 o 
  -7   8   3       99.12      111.27      3.40 o 
  -6   8   3       41.69       48.42      2.65 o 
  -5   8   3       53.34       52.62      2.20 o 
  -4   8   3      535.46      519.95      2.71 o 
  -3   8   3       57.26       48.30      1.32 o 
  -2   8   3        3.80        6.25      0.49 o 
  -1   8   3       13.33       11.42      2.25 o 
   0   8   3       35.03       57.78      2.64 o 
   1   8   3       31.50       41.41      1.92 o 
   2   8   3        0.45        0.84      1.56 o 
   3   8   3      445.87      473.82      4.44 o 
   4   8   3      618.13      679.56      7.10 o 
   5   8   3      571.93      496.00      5.36 o 
   6   8   3      515.23      503.24      5.61 o 
   7   8   3        5.06        6.07      2.61 o 
   8   8   3       48.51       60.22      5.29 o 
  -9   9   3       26.44       36.02      4.54 o 
  -8   9   3       19.30       21.38      2.73 o 
  -7   9   3      290.73      274.94      4.49 o 
  -6   9   3      851.62      857.83     20.75 o 
  -5   9   3      337.32      297.18      2.99 o 
  -4   9   3      662.70      646.03      3.94 o 
  -3   9   3      282.33      267.66      2.74 o 
  -2   9   3        0.30        3.15      0.46 o 
  -1   9   3     1225.70     1140.50     14.02 o 
   0   9   3     2173.03     2150.44     11.26 o 
   1   9   3        2.40        3.11      1.54 o 
   2   9   3     1163.81     1098.84      6.95 o 
   3   9   3       11.06       10.90      1.84 o 
   4   9   3       34.87       51.82      1.90 o 
   5   9   3        6.09       12.68      1.96 o 
   6   9   3       16.74       21.00      2.66 o 
   7   9   3       13.98       14.02      2.78 o 
   8   9   3        0.81        2.65      4.60 o 
  -9  10   3       48.09       50.31      4.53 o 
  -8  10   3        1.44       10.72      4.01 o 
  -7  10   3      164.47      162.21      3.72 o 
  -6  10   3       18.08       20.28      2.46 o 
  -5  10   3      234.11      225.06      2.73 o 
  -4  10   3      151.53      132.76      3.20 o 
  -3  10   3      119.87      112.54      1.74 o 
  -2  10   3       35.88       45.54      1.96 o 
  -1  10   3      440.77      473.74      3.25 o 
   0  10   3     1222.13     1176.16      8.73 o 
   1  10   3       63.90       59.20      2.01 o 
   2  10   3      119.89      132.75      3.03 o 
   3  10   3      506.63      536.87      9.52 o 
   4  10   3       45.55       64.30      1.95 o 
   5  10   3      204.34      175.93      3.60 o 
   6  10   3       42.42       41.18      3.27 o 
   7  10   3       71.60       73.68      3.44 o 
   8  10   3       18.73       18.46      4.52 o 
  -9  11   3        0.04       -2.02      3.39 o 
  -8  11   3       57.71       56.91      3.32 o 
  -7  11   3       11.89       11.82      2.77 o 
  -6  11   3      638.55      607.48      8.97 o 
  -5  11   3       30.93       33.99      2.32 o 
  -4  11   3      360.78      364.71      3.10 o 
  -3  11   3       35.76       42.65      1.11 o 
  -2  11   3        0.07        1.08      0.70 o 
  -1  11   3       33.46       34.43      1.36 o 
   0  11   3      283.44      237.08      4.43 o 
   1  11   3      200.26      176.66      2.93 o 
   2  11   3      393.08      380.80      3.11 o 
   3  11   3      148.65      164.96      3.45 o 
   4  11   3       31.94       25.48      2.33 o 
   5  11   3       33.62       36.63      2.53 o 
   6  11   3        0.85       -1.57      2.27 o 
   7  11   3        4.56       10.74      2.82 o 
  -9  12   3       17.13       13.00      4.27 o 
  -8  12   3       73.33       71.17      3.08 o 
  -7  12   3        7.78        7.19      2.49 o 
  -6  12   3      108.24      113.57      2.45 o 
  -5  12   3      212.70      217.26      2.76 o 
  -4  12   3        1.90        3.47      1.37 o 
  -3  12   3       12.83       10.70      0.94 o 
  -2  12   3       37.60       44.74      1.57 o 
  -1  12   3        1.61        1.10      0.77 o 
   0  12   3       40.23       50.03      1.71 o 
   1  12   3      334.83      342.12      3.28 o 
   2  12   3       31.51       43.85      1.91 o 
   3  12   3      263.08      290.39      6.92 o 
   4  12   3      179.95      152.73      3.30 o 
   5  12   3      115.86      118.69      3.30 o 
   6  12   3        3.80        7.04      2.34 o 
   7  12   3      189.02      167.41      4.25 o 
  -8  13   3       43.46       47.44      3.11 o 
  -7  13   3       25.59       21.71      2.39 o 
  -6  13   3      302.40      304.37      3.99 o 
  -5  13   3       77.66       91.45      2.13 o 
  -4  13   3      176.62      176.34      2.54 o 
  -3  13   3      117.51      102.58      4.48 o 
  -2  13   3        0.82        0.18      1.09 o 
  -1  13   3       72.21       60.11      1.73 o 
   0  13   3      399.00      370.53     13.67 o 
   1  13   3      599.62      536.87      7.15 o 
   2  13   3       85.14       77.32      4.08 o 
   3  13   3      101.32      111.76      4.88 o 
   4  13   3        2.47        5.64      2.15 o 
   5  13   3       10.67        7.68      2.05 o 
   6  13   3        1.42        1.43      2.34 o 
   7  13   3       53.08       57.39      5.36 o 
  -8  14   3       66.25       67.97      3.33 o 
  -7  14   3       18.70       22.24      2.52 o 
  -6  14   3       15.63       11.26      1.72 o 
  -5  14   3       84.01       90.93      2.18 o 
  -4  14   3      372.63      331.90      3.29 o 
  -3  14   3      288.07      305.21      3.69 o 
  -2  14   3        0.03        3.07      1.24 o 
  -1  14   3      438.98      468.69      5.53 o 
   0  14   3      140.79      145.34      4.18 o 
   1  14   3      232.44      233.54      5.23 o 
   2  14   3        9.41       12.17      1.85 o 
   3  14   3      257.35      302.73     11.65 o 
   4  14   3       75.94       57.52      2.62 o 
   5  14   3       50.91       63.80      2.80 o 
   6  14   3       18.35       19.58      2.59 o 
   7  14   3       67.61       68.06      5.15 o 
  -8  15   3      100.55       90.76      3.47 o 
  -7  15   3       55.98       53.29      2.82 o 
  -6  15   3      149.68      130.48      2.57 o 
  -5  15   3      272.27      288.46      5.87 o 
  -4  15   3       36.76       43.10      2.86 o 
  -3  15   3        7.44        7.89      1.79 o 
  -2  15   3       35.22       23.76      1.52 o 
  -1  15   3      140.93      128.02      2.05 o 
   0  15   3      529.23      517.61      6.95 o 
   1  15   3      220.59      205.52      5.11 o 
   2  15   3       11.13       17.03      3.69 o 
   3  15   3     1439.57     1457.31     35.43 o 
   4  15   3       26.61       23.87      2.37 o 
   5  15   3        4.84        5.27      2.17 o 
   6  15   3       68.71       60.76      3.20 o 
   7  15   3       25.91       26.18      4.40 o 
  -8  16   3       28.59       32.80      4.36 o 
  -7  16   3       44.40       54.26      2.92 o 
  -6  16   3        0.16        2.96      1.58 o 
  -5  16   3       14.32       20.97      2.32 o 
  -4  16   3        6.85        8.97      2.22 o 
  -3  16   3      109.77      102.78      2.77 o 
  -2  16   3       17.14       17.38      1.44 o 
  -1  16   3      182.82      175.22      2.40 o 
   0  16   3      395.75      409.60     14.00 o 
   1  16   3       21.27       19.81      3.49 o 
   2  16   3      336.39      338.84      6.79 o 
   3  16   3      131.41      160.02      5.87 o 
   4  16   3       40.29       42.71      2.69 o 
   5  16   3       48.96       53.84      2.79 o 
   6  16   3       63.82       64.63      4.76 o 
  -8  17   3       18.89       14.58      2.76 o 
  -7  17   3       88.04       81.04      3.06 o 
  -6  17   3        6.35        8.47      3.54 o 
  -5  17   3      293.31      320.16      4.50 o 
  -4  17   3      676.14      664.05      5.83 o 
  -3  17   3      208.77      192.65      4.13 o 
  -2  17   3       20.47       15.92      1.47 o 
  -1  17   3      776.98      717.94      5.88 o 
   0  17   3       28.06       32.22      2.36 o 
   1  17   3      404.38      379.01     11.95 o 
   2  17   3       34.73       33.39      4.16 o 
   3  17   3       25.78       30.74      4.21 o 
   4  17   3        0.00        7.47      4.02 o 
   5  17   3       18.52       23.17      3.99 o 
   6  17   3       17.03       30.61      4.39 o 
  -7  18   3       17.60       22.18      3.98 o 
  -6  18   3        3.11        4.80      2.02 o 
  -5  18   3       34.93       30.92      2.46 o 
  -4  18   3       17.87       28.93      2.28 o 
  -3  18   3       20.01       31.58      3.17 o 
  -2  18   3        9.79        9.84      2.11 o 
  -1  18   3      123.20      105.28      3.10 o 
   0  18   3      484.93      501.30      5.20 o 
   1  18   3       14.92       23.96      2.53 o 
   2  18   3       12.03       10.28      2.42 o 
   3  18   3        8.98        8.93      3.92 o 
   4  18   3       80.06       98.45      5.04 o 
   5  18   3       13.09       20.80      4.26 o 
   6  18   3       43.01       43.58      4.22 o 
  -7  19   3       96.20      110.48      5.08 o 
  -6  19   3       25.16       32.01      3.05 o 
  -5  19   3        0.99        3.36      1.93 o 
  -4  19   3       69.03       70.93      4.20 o 
  -3  19   3       29.55       30.96      3.54 o 
  -2  19   3       41.06       48.52      2.68 o 
  -1  19   3      232.13      227.68      8.92 o 
   0  19   3        9.81       10.50      2.34 o 
   1  19   3      235.69      225.18      8.91 o 
   2  19   3      397.64      398.20     14.43 o 
   3  19   3        0.10        0.78      3.50 o 
   4  19   3       11.54       16.32      4.13 o 
   5  19   3       50.16       36.94      4.22 o 
   6  19   3        3.68       12.06      4.48 o 
  -7  20   3        9.60       13.30      3.20 o 
  -6  20   3        5.98        6.66      2.86 o 
  -5  20   3       26.15       36.66      3.42 o 
  -4  20   3        0.05       -2.73      3.39 o 
  -3  20   3        2.59        0.59      3.51 o 
  -2  20   3      447.07      412.64      5.08 o 
  -1  20   3        4.29        7.57      2.49 o 
   0  20   3       52.46       55.74      2.83 o 
   1  20   3       34.05       36.07      2.66 o 
   2  20   3       13.67       16.83      2.55 o 
   3  20   3       54.91       59.46      4.81 o 
   4  20   3        1.74       -0.61      3.34 o 
   5  20   3       14.61       10.63      4.29 o 
  -6  21   3       10.56        8.38      3.52 o 
  -5  21   3        0.06       -0.97      2.93 o 
  -4  21   3       39.48       44.80      4.01 o 
  -3  21   3       19.04       12.80      3.38 o 
  -2  21   3       45.66       42.52      4.25 o 
  -1  21   3      281.62      251.81      4.39 o 
   0  21   3      180.40      181.50     13.16 o 
   1  21   3       88.75       91.64      3.19 o 
   2  21   3        6.10        5.96      2.25 o 
   3  21   3        0.84       -2.18      4.33 o 
   4  21   3        5.87        5.17      3.81 o 
   5  21   3        8.36       11.66      4.87 o 
  -6  22   3        6.40       10.43      4.17 o 
  -5  22   3        3.41        7.13      3.08 o 
  -4  22   3        2.30        4.34      3.10 o 
  -3  22   3       13.74       14.61      3.86 o 
  -2  22   3       71.73       63.67      4.56 o 
  -1  22   3       48.17       50.27      4.59 o 
   0  22   3       54.07       65.63      3.57 o 
   1  22   3        1.38        5.94      2.41 o 
   2  22   3        1.16        0.37      2.34 o 
   3  22   3       18.00       16.47      4.57 o 
   4  22   3        1.86        0.52      3.95 o 
  -5  23   3        1.11        4.24      3.19 o 
  -4  23   3       31.29       41.57      4.28 o 
  -3  23   3        0.38        4.09      3.65 o 
  -2  23   3       51.74       51.01      4.34 o 
  -1  23   3       10.16        7.10      2.47 o 
   0  23   3       64.15       61.84      3.10 o 
   1  23   3       38.10       36.47      2.80 o 
   2  23   3        5.89        9.74      4.06 o 
   3  23   3        0.45       -2.37      4.39 o 
   4  23   3       14.02       13.17      4.44 o 
  -5  24   3        0.85        4.64      3.64 o 
  -4  24   3        2.23        6.60      4.06 o 
  -3  24   3       12.54       15.67      3.79 o 
  -2  24   3        9.63       13.21      4.18 o 
  -1  24   3       17.27       20.12      2.65 o 
   0  24   3       11.17        9.94      2.51 o 
   1  24   3       26.62       29.97      2.81 o 
   2  24   3        5.83        3.32      3.91 o 
   3  24   3        0.14       -1.36      4.36 o 
  -4  25   3        2.84        6.17      4.18 o 
  -3  25   3       15.57       24.91      4.28 o 
  -2  25   3       83.48       74.17      5.04 o 
  -1  25   3       12.85       11.48      2.80 o 
   0  25   3       62.27       70.64      3.31 o 
   1  25   3       20.20       24.90      2.92 o 
   2  25   3        5.90        8.18      3.77 o 
   3  25   3        3.84        4.51      4.46 o 
  -3  26   3        0.19        8.77      3.75 o 
  -2  26   3       12.41       17.57      4.17 o 
  -1  26   3       35.43       33.01      2.87 o 
   0  26   3        2.27        2.66      2.74 o 
   1  26   3       14.83       12.08      2.71 o 
   2  26   3       22.59       31.19      4.36 o 
  -2  27   3        4.51       13.51      4.03 o 
  -1  27   3       13.29       17.82      4.13 o 
   0  27   3        5.62        7.43      2.47 o 
   1  27   3        2.35        2.59      2.87 o 
  -8   0   4       15.38       10.38      2.98 o 
  -6   0   4      143.63      165.08      4.54 o 
  -4   0   4     2828.52     2637.58     12.22 o 
  -2   0   4       81.35       95.82      2.73 o 
   0   0   4     3552.58     3262.51     43.18 o 
   2   0   4      531.54      446.96      6.07 o 
   4   0   4        0.18        4.80      2.98 o 
   6   0   4      113.57      108.64      4.96 o 
   8   0   4        0.01       -4.13      4.13 o 
  -9   1   4      109.22      114.73      5.56 o 
  -8   1   4        7.11        8.41      1.71 o 
  -7   1   4       54.95       46.33      2.61 o 
  -6   1   4       50.26       47.44      2.35 o 
  -5   1   4      940.92      949.31      6.76 o 
  -4   1   4       30.28       56.85      1.81 o 
  -3   1   4      621.94      699.63      7.75 o 
  -2   1   4       31.87       36.88      1.48 o 
  -1   1   4      289.19      217.37      2.02 o 
   0   1   4     1371.41     1141.30     16.63 o 
   1   1   4     1048.67     1159.80      5.16 o 
   2   1   4        3.46        8.10      1.89 o 
   3   1   4      288.80      236.45      3.52 o 
   4   1   4       97.96       95.04      2.37 o 
   5   1   4       90.24      105.53      2.12 o 
   6   1   4      135.34      131.42      2.86 o 
   7   1   4       26.57       28.69      2.82 o 
   8   1   4        3.05       -2.53      2.91 o 
  -9   2   4       59.25       74.02      3.17 o 
  -8   2   4        1.08       -0.45      1.73 o 
  -7   2   4      474.48      430.43      5.87 o 
  -6   2   4      276.80      267.74      3.16 o 
  -5   2   4      324.14      315.76      4.57 o 
  -4   2   4      952.00      872.00      6.15 o 
  -3   2   4        8.42        4.80      0.89 o 
  -2   2   4       45.72      102.56      1.89 o 
  -1   2   4      368.98      406.34      5.48 o 
   0   2   4        0.57       14.63      1.42 o 
   1   2   4        8.84       16.29      1.31 o 
   2   2   4      496.98      531.79     10.88 o 
   3   2   4      131.49      132.40     12.84 o 
   4   2   4       83.61       67.51      2.23 o 
   5   2   4       27.49       33.96      2.07 o 
   6   2   4        2.45        2.72      1.72 o 
   7   2   4       16.56       16.96      2.11 o 
   8   2   4        0.56       -2.74      2.74 o 
  -9   3   4       95.53       96.17      6.90 o 
  -8   3   4      161.10      133.21      2.73 o 
  -7   3   4       40.08       50.98      2.23 o 
  -6   3   4       15.67       16.16      1.71 o 
  -5   3   4      629.30      677.29     16.28 o 
  -4   3   4      149.92      167.59      4.54 o 
  -3   3   4       10.61       16.59      1.26 o 
  -2   3   4      153.90      145.75      3.63 o 
  -1   3   4       52.10       55.46      2.77 o 
   0   3   4      597.25      529.50      6.56 o 
   1   3   4      863.30      847.80      7.26 o 
   2   3   4       24.25       27.55      2.08 o 
   3   3   4      209.37      154.95      5.88 o 
   4   3   4      771.53      704.02      6.43 o 
   5   3   4       22.68       29.33      2.00 o 
   6   3   4       28.81       35.66      2.39 o 
   7   3   4       52.92       53.01      3.24 o 
   8   3   4        1.14       -2.59      2.70 o 
  -9   4   4        5.36        8.50      2.61 o 
  -8   4   4       12.56       17.49      1.85 o 
  -7   4   4       11.05        6.36      1.71 o 
  -6   4   4        6.51       10.69      1.66 o 
  -5   4   4      453.38      430.85      3.99 o 
  -4   4   4      890.65      878.49      5.69 o 
  -3   4   4      552.77      509.27      2.92 o 
  -2   4   4        3.48       24.42      2.33 o 
  -1   4   4       23.74       34.39      1.27 o 
   0   4   4      280.71      320.11      3.10 o 
   1   4   4      290.22      337.52      2.61 o 
   2   4   4      440.06      460.68      8.97 o 
   3   4   4       20.81       15.20      2.03 o 
   4   4   4       57.51       58.17      2.23 o 
   5   4   4       24.76       30.61      1.95 o 
   6   4   4       46.44       47.76      2.93 o 
   7   4   4        5.30        2.86      1.91 o 
  -9   5   4       23.86       22.36      2.57 o 
  -8   5   4      154.22      141.31      4.90 o 
  -7   5   4       24.18       26.51      1.77 o 
  -6   5   4      834.71      806.17      4.87 o 
  -5   5   4      227.28      213.67      2.61 o 
  -4   5   4      569.61      655.47      4.43 o 
  -3   5   4      411.42      372.75      2.14 o 
  -2   5   4       80.29       85.58      1.73 o 
  -1   5   4      299.83      322.16      3.11 o 
   0   5   4      120.64      181.20      3.22 o 
   1   5   4      245.66      265.84      3.78 o 
   2   5   4      457.62      368.12      6.28 o 
   3   5   4       26.08       28.89      2.67 o 
   4   5   4      296.63      286.60      3.38 o 
   5   5   4        5.99        5.22      1.70 o 
   6   5   4       43.86       51.47      2.78 o 
   7   5   4        3.13        0.98      1.78 o 
  -9   6   4       44.86       47.12      2.89 o 
  -8   6   4       10.68       14.10      2.44 o 
  -7   6   4       43.60       36.76      2.56 o 
  -6   6   4      127.04      133.07      2.43 o 
  -5   6   4     1618.31     1543.70      6.65 o 
  -4   6   4       28.96       30.95      1.30 o 
  -3   6   4      525.69      495.36      3.86 o 
  -2   6   4      227.43      236.54      2.46 o 
  -1   6   4      133.88      169.90      6.46 o 
   0   6   4       83.96       83.73      1.87 o 
   1   6   4       60.24       51.22      1.73 o 
   2   6   4      632.72      742.49      9.60 o 
   3   6   4      610.53      535.78      5.02 o 
   4   6   4      152.19      145.01      3.32 o 
   5   6   4        4.83        7.19      1.72 o 
   6   6   4        5.93       10.76      2.38 o 
   7   6   4        2.83        1.33      2.07 o 
  -9   7   4        0.00        4.65      2.82 o 
  -8   7   4      108.10      109.80      3.36 o 
  -7   7   4        8.58       13.06      2.39 o 
  -6   7   4       82.58       85.93      5.65 o 
  -5   7   4        3.64       20.52      2.12 o 
  -4   7   4      176.37      182.28      2.10 o 
  -3   7   4        5.84       26.98      4.44 o 
  -2   7   4      137.25      130.35      3.19 o 
  -1   7   4      430.98      459.66      5.14 o 
   0   7   4      267.19      207.30      2.87 o 
   1   7   4       38.01       45.96      3.10 o 
   2   7   4      939.41      989.83      8.99 o 
   3   7   4      128.97      118.04      5.96 o 
   4   7   4       65.00       60.21      3.99 o 
   5   7   4        5.62        2.05      1.76 o 
   6   7   4      140.09      172.52      3.94 o 
   7   7   4       15.10        8.22      2.17 o 
  -9   8   4       73.65       70.79      6.32 o 
  -8   8   4       22.09       20.10      2.40 o 
  -7   8   4       20.78       23.92      2.57 o 
  -6   8   4      235.25      217.27      6.75 o 
  -5   8   4     1230.76     1073.94     10.66 o 
  -4   8   4      475.92      455.11      3.98 o 
  -3   8   4     2309.59     2098.46      6.89 o 
  -2   8   4       13.94       17.34      2.12 o 
  -1   8   4      140.57      143.25      2.40 o 
   0   8   4      212.30      256.27      3.16 o 
   1   8   4      127.57      112.10      3.93 o 
   2   8   4        1.94       11.02      3.26 o 
   3   8   4        2.95        7.42      3.38 o 
   4   8   4        1.35        3.50      2.22 o 
   5   8   4        0.15        0.22      1.84 o 
   6   8   4        0.31        8.27      2.57 o 
   7   8   4        0.02       -1.37      2.54 o 
  -9   9   4       78.15       86.26      4.22 o 
  -8   9   4       16.83       20.43      2.38 o 
  -7   9   4       84.39       82.00      2.94 o 
  -6   9   4       50.39       50.28      2.53 o 
  -5   9   4      247.89      243.47      2.81 o 
  -4   9   4        0.13        7.22      1.70 o 
  -3   9   4        2.07       11.13      1.29 o 
  -2   9   4      240.84      230.62      2.87 o 
  -1   9   4        1.82        0.94      1.41 o 
   0   9   4       61.13       71.69      2.21 o 
   1   9   4      197.64      183.66      4.57 o 
   2   9   4      263.35      232.22      5.44 o 
   3   9   4      291.12      281.04      4.01 o 
   4   9   4       14.31       18.00      2.24 o 
   5   9   4       99.57      106.28      2.62 o 
   6   9   4       99.30      113.75      3.70 o 
   7   9   4       15.42       13.81      2.77 o 
  -9  10   4       24.36       35.91      3.24 o 
  -8  10   4       84.19       74.11      3.08 o 
  -7  10   4      180.97      159.24      8.05 o 
  -6  10   4      158.83      136.25      6.20 o 
  -5  10   4      263.60      222.62      2.76 o 
  -4  10   4      772.21      756.19      5.12 o 
  -3  10   4      226.43      228.96      2.23 o 
  -2  10   4      112.91      118.87      2.34 o 
  -1  10   4      164.35      183.64      2.64 o 
   0  10   4        2.19        5.00      1.74 o 
   1  10   4        4.37       11.44      2.84 o 
   2  10   4      366.28      320.21      6.17 o 
   3  10   4        1.94        5.73      2.05 o 
   4  10   4       11.91        6.52      2.03 o 
   5  10   4        0.71        4.45      2.46 o 
   6  10   4        9.14       10.05      2.75 o 
   7  10   4       21.77       20.21      5.24 o 
  -9  11   4      107.61      115.30      4.02 o 
  -8  11   4        0.59        1.81      2.29 o 
  -7  11   4        0.71        5.83      3.57 o 
  -6  11   4       59.93       60.71      3.72 o 
  -5  11   4      362.55      343.51      6.83 o 
  -4  11   4       16.62       25.46      1.63 o 
  -3  11   4       11.43       22.26      1.73 o 
  -2  11   4       33.27       29.84      1.70 o 
  -1  11   4       79.31       85.64      2.10 o 
   0  11   4      210.89      201.76      6.66 o 
   1  11   4      154.10      144.22      4.44 o 
   2  11   4       47.66       53.89      3.83 o 
   3  11   4      243.92      216.49      4.33 o 
   4  11   4        9.51       16.83      2.32 o 
   5  11   4      171.36      174.96      3.90 o 
   6  11   4       11.96       23.57      2.75 o 
   7  11   4       73.72       76.19      3.88 o 
  -8  12   4        7.12        7.51      2.61 o 
  -7  12   4       14.04       14.46      2.39 o 
  -6  12   4      110.52       87.07      2.22 o 
  -5  12   4        1.94        2.49      1.48 o 
  -4  12   4      455.28      450.75      4.63 o 
  -3  12   4       81.03       77.31      7.38 o 
  -2  12   4       94.62       96.69      2.25 o 
  -1  12   4      113.50      101.54      3.65 o 
   0  12   4      360.09      351.76      7.42 o 
   1  12   4       21.31       26.55      3.34 o 
   2  12   4      226.74      226.68      5.61 o 
   3  12   4       13.02       34.76      2.67 o 
   4  12   4       54.71       44.45      2.51 o 
   5  12   4        0.62        6.01      2.41 o 
   6  12   4       78.40       67.41      3.39 o 
   7  12   4        8.98       13.27      3.04 o 
  -8  13   4       68.60       63.77      3.37 o 
  -7  13   4        5.87        2.90      2.09 o 
  -6  13   4        0.02        1.45      1.54 o 
  -5  13   4       79.11       71.72      2.60 o 
  -4  13   4      162.22      185.09      6.06 o 
  -3  13   4      281.43      282.65      5.07 o 
  -2  13   4       71.41       77.43      2.20 o 
  -1  13   4       59.85       51.77      3.19 o 
   0  13   4       16.97       16.30      3.19 o 
   1  13   4      460.71      429.47      7.03 o 
   2  13   4       94.72       85.47      6.48 o 
   3  13   4      423.73      410.83     21.31 o 
   4  13   4        5.93        9.72      2.27 o 
   5  13   4      104.67      124.85      3.64 o 
   6  13   4       17.53       20.03      2.77 o 
  -8  14   4        5.76        9.62      2.34 o 
  -7  14   4        0.05       -0.25      2.92 o 
  -6  14   4       10.65        8.18      2.05 o 
  -5  14   4       50.65       56.32      5.81 o 
  -4  14   4     1516.43     1452.77     21.44 o 
  -3  14   4      103.12      112.23      2.88 o 
  -2  14   4      141.64      149.51      2.77 o 
  -1  14   4       37.73       26.63      3.11 o 
   0  14   4       36.94       38.03      3.49 o 
   1  14   4       84.76       83.70      4.31 o 
   2  14   4       85.01       81.21      2.85 o 
   3  14   4       56.42       65.87      8.80 o 
   4  14   4        9.88        6.15      2.15 o 
   5  14   4       12.72       13.57      3.36 o 
   6  14   4        2.69        2.85      2.45 o 
  -8  15   4       10.28       13.58      2.68 o 
  -7  15   4        0.05       -0.66      3.10 o 
  -6  15   4       23.62       25.01      2.47 o 
  -5  15   4       70.81       79.69      4.27 o 
  -4  15   4      443.99      452.75      7.08 o 
  -3  15   4       21.27       14.98      2.05 o 
  -2  15   4       21.48       23.60      1.86 o 
  -1  15   4      114.03       97.20      2.40 o 
   0  15   4       20.30       19.13      3.31 o 
   1  15   4      123.37      131.20      5.02 o 
   2  15   4      449.80      411.12      7.84 o 
   3  15   4        0.93       11.01      2.48 o 
   4  15   4        0.31        4.27      2.36 o 
   5  15   4       64.57       71.03      3.07 o 
   6  15   4        9.22       10.78      2.74 o 
  -8  16   4        0.73        1.77      3.64 o 
  -7  16   4        4.77        5.51      3.59 o 
  -6  16   4        0.74       -0.49      2.04 o 
  -5  16   4      292.17      282.71      4.32 o 
  -4  16   4       11.36        8.07      2.25 o 
  -3  16   4      355.74      367.10      4.39 o 
  -2  16   4       19.94       16.32      1.59 o 
  -1  16   4       25.13       22.92      1.78 o 
   0  16   4        0.47        3.05      3.17 o 
   1  16   4      116.46      111.43      4.86 o 
   2  16   4       70.34       93.73      5.21 o 
   3  16   4      250.18      224.83      6.65 o 
   4  16   4       34.20       34.58      7.86 o 
   5  16   4        7.87       10.08      2.55 o 
   6  16   4        9.57        7.60      2.52 o 
  -7  17   4        5.56        7.34      3.16 o 
  -6  17   4        0.00        0.65      2.01 o 
  -5  17   4       84.92       67.48      3.92 o 
  -4  17   4        0.60        1.98      2.08 o 
  -3  17   4       13.92       24.10      2.41 o 
  -2  17   4        2.91        2.76      1.52 o 
  -1  17   4       37.14       33.55      1.99 o 
   0  17   4      124.84      122.67      4.72 o 
   1  17   4       17.48       16.90      3.89 o 
   2  17   4      309.42      309.53      7.20 o 
   3  17   4        0.06        5.02      4.14 o 
   4  17   4       70.11       82.00      5.27 o 
   5  17   4        5.11        3.89      3.92 o 
   6  17   4       34.08       37.23      2.78 o 
  -7  18   4        0.34        1.23      3.46 o 
  -6  18   4       30.96       35.99      2.42 o 
  -5  18   4      117.55      104.05      3.17 o 
  -4  18   4        0.57       -1.13      2.16 o 
  -3  18   4      319.01      329.77     14.56 o 
  -2  18   4        2.41        2.16      1.57 o 
  -1  18   4       47.08       42.03      2.83 o 
   0  18   4        6.58        4.23      3.44 o 
   1  18   4      101.07       99.89      4.99 o 
   2  18   4      159.51      160.61      6.02 o 
   3  18   4        8.65        6.50      3.87 o 
   4  18   4       33.41       43.35      4.38 o 
   5  18   4       10.42       12.46      4.70 o 
  -7  19   4        0.31        2.31      3.73 o 
  -6  19   4        3.18        5.01      2.03 o 
  -5  19   4        0.12       -1.36      1.90 o 
  -4  19   4       53.34       48.54      4.00 o 
  -3  19   4       62.95       60.98      2.69 o 
  -2  19   4       46.73       38.36      2.78 o 
  -1  19   4        3.71        1.21      2.51 o 
   0  19   4       87.19       78.93      3.74 o 
   1  19   4        1.60        4.34      3.53 o 
   2  19   4        0.35        1.33      3.64 o 
   3  19   4       29.54       35.22      4.73 o 
   4  19   4       93.40      111.02      5.75 o 
   5  19   4        0.06        0.13      4.19 o 
  -6  20   4       10.67       15.23      5.04 o 
  -5  20   4        0.69        0.71      1.93 o 
  -4  20   4       23.92       29.77      3.85 o 
  -3  20   4       62.76       71.95      4.44 o 
  -2  20   4      195.39      209.35      6.10 o 
  -1  20   4       46.28       32.54      3.88 o 
   0  20   4       14.17       20.97      2.63 o 
   1  20   4       18.82       20.84      2.73 o 
   2  20   4        2.82        1.45      2.43 o 
   3  20   4       85.23       75.83      5.08 o 
   4  20   4        0.05       11.84      3.80 o 
   5  20   4        6.17       15.53      4.75 o 
  -6  21   4       13.87       18.34      3.20 o 
  -5  21   4        0.46        1.51      3.24 o 
  -4  21   4        3.59        3.02      3.39 o 
  -3  21   4       18.08       17.84      4.02 o 
  -2  21   4       64.37       56.87      4.43 o 
  -1  21   4       38.48       44.96      3.08 o 
   0  21   4      120.26      109.93      3.47 o 
   1  21   4        0.24        0.41      2.58 o 
   2  21   4       24.30       23.74      2.81 o 
   3  21   4       26.53       31.46      5.06 o 
   4  21   4       12.66       24.80      4.70 o 
  -6  22   4       13.69        5.77      3.37 o 
  -5  22   4        4.91        5.36      3.49 o 
  -4  22   4      102.21      111.17      5.24 o 
  -3  22   4       74.30       63.37      4.36 o 
  -2  22   4       46.40       50.60      4.30 o 
  -1  22   4       31.12       30.66      2.85 o 
   0  22   4        5.15        4.53      2.55 o 
   1  22   4        3.62        4.06      2.56 o 
   2  22   4        3.02        2.94      2.49 o 
   3  22   4       41.20       45.35      5.19 o 
   4  22   4        0.23        1.38      4.07 o 
  -5  23   4        0.44       -3.14      3.46 o 
  -4  23   4       10.93       11.30      3.65 o 
  -3  23   4        2.20       -1.18      3.89 o 
  -2  23   4        2.18        4.73      4.21 o 
  -1  23   4        2.75        1.57      2.40 o 
   0  23   4       51.28       49.35      3.17 o 
   1  23   4       12.70       11.29      2.63 o 
   2  23   4        0.08       -0.51      4.29 o 
   3  23   4       33.50       38.52      4.68 o 
  -4  24   4      156.03      187.04      6.45 o 
  -3  24   4        0.14       -0.79      3.40 o 
  -2  24   4      111.77      114.87      5.66 o 
  -1  24   4       19.35       21.65      2.65 o 
   0  24   4       24.19       23.82      2.85 o 
   1  24   4        0.29       -0.63      2.72 o 
   2  24   4        2.06        5.16      4.48 o 
  -4  25   4        2.38        3.53      3.94 o 
  -3  25   4        5.71        6.23      4.19 o 
  -2  25   4        2.30        4.14      3.64 o 
  -1  25   4        9.55        6.35      2.64 o 
   0  25   4        0.60        3.15      2.55 o 
   1  25   4       37.15       34.18      3.16 o 
   2  25   4        7.57        9.81      4.66 o 
  -2  26   4       15.59       22.14      4.62 o 
  -1  26   4       10.14       14.99      2.69 o 
   0  26   4        7.94        5.21      2.71 o 
   1  26   4        0.00       -0.15      2.73 o 
  -9   0   5       48.54       59.70      4.46 o 
  -7   0   5      545.93      490.78      7.66 o 
  -5   0   5       76.76       66.99      2.95 o 
  -3   0   5     1855.81     1721.56      9.01 o 
  -1   0   5      939.61      907.38      8.45 o 
   1   0   5       39.18       32.43      3.25 o 
   3   0   5      541.28      560.11      8.08 o 
   5   0   5      311.74      264.79      4.58 o 
   7   0   5        6.42        9.31      4.07 o 
  -9   1   5       41.35       52.67      2.90 o 
  -8   1   5      422.43      399.12      5.26 o 
  -7   1   5      148.28      146.99      3.47 o 
  -6   1   5       27.69       27.36      2.01 o 
  -5   1   5        0.25        0.91      1.36 o 
  -4   1   5        2.64        1.64      1.29 o 
  -3   1   5        3.58       44.13      9.04 o 
  -2   1   5     1378.39     1393.76     12.13 o 
  -1   1   5      245.05      229.44      3.52 o 
   0   1   5     1038.16      890.36      6.21 o 
   1   1   5        0.28        6.86      2.05 o 
   2   1   5      157.40      162.78      3.84 o 
   3   1   5       11.59       17.19      3.35 o 
   4   1   5       18.20       36.07      2.74 o 
   5   1   5        3.07       10.11      2.16 o 
   6   1   5       17.94       16.25      2.69 o 
   7   1   5        3.36        4.68      2.76 o 
  -9   2   5        7.68       11.36      2.23 o 
  -8   2   5        0.39        7.81      2.21 o 
  -7   2   5       13.27       22.99      2.39 o 
  -6   2   5      303.50      274.22      3.91 o 
  -5   2   5        4.36        2.26      1.42 o 
  -4   2   5       36.22       38.91      1.68 o 
  -3   2   5     1560.32     1607.57      6.58 o 
  -2   2   5      558.59      520.74      4.36 o 
  -1   2   5        6.43        5.00      1.74 o 
   0   2   5      279.35      246.58     12.38 o 
   1   2   5        6.44        4.28      2.10 o 
   2   2   5        1.52        1.58      2.04 o 
   3   2   5      389.14      393.62      5.29 o 
   4   2   5      176.88      164.00      4.16 o 
   5   2   5      146.70      125.59      2.92 o 
   6   2   5      122.49      116.93      4.63 o 
   7   2   5       72.89       66.33      4.08 o 
  -9   3   5       59.55       71.03      3.01 o 
  -8   3   5       96.47      102.11      3.23 o 
  -7   3   5      152.78      191.44      3.68 o 
  -6   3   5       28.85       38.97      2.34 o 
  -5   3   5        0.51        0.54      1.42 o 
  -4   3   5        6.09        8.21      1.18 o 
  -3   3   5      335.16      356.05      4.71 o 
  -2   3   5      223.81      277.33      3.05 o 
  -1   3   5      492.57      487.32      3.57 o 
   0   3   5       25.10       31.85      2.48 o 
   1   3   5        4.67        0.30      2.07 o 
   2   3   5       23.89       24.91      2.32 o 
   3   3   5       12.84        8.61      3.91 o 
   4   3   5       80.27       96.15      3.26 o 
   5   3   5        6.38        6.68      1.91 o 
   6   3   5        8.24       17.91      2.19 o 
   7   3   5        1.19        2.76      2.58 o 
  -9   4   5        5.00       14.59      3.90 o 
  -8   4   5        2.76        3.05      2.04 o 
  -7   4   5       72.85       63.19      2.90 o 
  -6   4   5      248.72      224.65      3.63 o 
  -5   4   5       33.06       40.36      1.89 o 
  -4   4   5      177.78      191.36      2.85 o 
  -3   4   5      204.26      205.51      2.00 o 
  -2   4   5      731.19      678.50     13.46 o 
  -1   4   5       49.08       26.97      1.83 o 
   0   4   5       33.01       25.67      3.19 o 
   1   4   5      321.63      308.97      8.52 o 
   2   4   5       27.15       47.62      3.68 o 
   3   4   5       76.39       82.49      2.95 o 
   4   4   5      297.73      242.45     10.40 o 
   5   4   5        1.42        0.12      1.82 o 
   6   4   5       66.28       60.19      3.14 o 
   7   4   5       10.21       13.60      2.65 o 
  -9   5   5       66.55       84.29      4.74 o 
  -8   5   5        4.12        4.46      2.99 o 
  -7   5   5       59.67       66.67      2.63 o 
  -6   5   5       11.66       12.93      1.92 o 
  -5   5   5       11.50       15.19      1.69 o 
  -4   5   5      104.50      109.05      2.37 o 
  -3   5   5      261.63      223.95      2.44 o 
  -2   5   5      146.03      127.36      2.55 o 
  -1   5   5      359.77      347.14      6.24 o 
   0   5   5        1.94       -0.08      3.74 o 
   1   5   5       72.18       86.97      2.86 o 
   2   5   5        8.76        8.86      2.24 o 
   3   5   5       66.84       92.17      3.07 o 
   4   5   5       21.11       35.21      3.66 o 
   5   5   5       12.13       12.49      1.86 o 
   6   5   5        0.21        7.28      2.44 o 
   7   5   5       18.54       23.25      2.36 o 
  -9   6   5        3.14       11.65      2.51 o 
  -8   6   5        0.93        0.59      2.22 o 
  -7   6   5       35.86       35.17      3.74 o 
  -6   6   5      109.90       87.17      4.20 o 
  -5   6   5      270.43      271.85      5.66 o 
  -4   6   5      317.05      287.54      4.44 o 
  -3   6   5       30.15       34.88      1.47 o 
  -2   6   5      325.00      278.63      6.31 o 
  -1   6   5       33.15       39.16      3.48 o 
   0   6   5        3.52        2.93      1.95 o 
   1   6   5       80.27       71.88      2.64 o 
   2   6   5      240.26      248.63      3.97 o 
   3   6   5       35.65       14.24      2.41 o 
   4   6   5      234.53      229.76      5.43 o 
   5   6   5        7.32        5.86      1.92 o 
   6   6   5      116.01      112.07      7.00 o 
   7   6   5        6.93        7.82      2.26 o 
  -9   7   5      139.77      158.51      4.09 o 
  -8   7   5       16.98       16.78      2.57 o 
  -7   7   5      411.82      398.47      4.99 o 
  -6   7   5        3.22        2.54      3.15 o 
  -5   7   5       19.27       20.70      3.09 o 
  -4   7   5      115.66      112.95      2.35 o 
  -3   7   5      642.73      596.71      3.59 o 
  -2   7   5        5.31        5.42      2.68 o 
  -1   7   5      613.39      570.14      4.66 o 
   0   7   5       10.61       14.22      3.04 o 
   1   7   5        0.02        3.80      2.01 o 
   2   7   5        0.11        2.40      2.21 o 
   3   7   5       67.92       91.57      4.83 o 
   4   7   5       26.08       25.14      2.14 o 
   5   7   5        2.93        3.40      1.98 o 
   6   7   5        0.07        6.89      2.47 o 
   7   7   5       10.24       17.73      3.00 o 
  -9   8   5        8.11       14.88      3.68 o 
  -8   8   5        6.15        9.31      2.53 o 
  -7   8   5        3.02       10.69      2.23 o 
  -6   8   5       96.77      114.22      3.13 o 
  -5   8   5       93.21       95.00      4.04 o 
  -4   8   5      196.01      162.95      4.40 o 
  -3   8   5        0.50        6.79      1.85 o 
  -2   8   5       46.20       58.53      3.18 o 
  -1   8   5       30.83       53.55      3.42 o 
   0   8   5       40.37       31.94      3.30 o 
   1   8   5        4.88       -0.21      2.98 o 
   2   8   5      201.83      239.83      5.89 o 
   3   8   5      106.11       99.61      6.64 o 
   4   8   5      133.59      114.70      3.67 o 
   5   8   5       91.50       82.79      2.76 o 
   6   8   5      103.19      104.10      6.33 o 
  -9   9   5       99.70      124.48      3.91 o 
  -8   9   5      106.25      123.24      4.52 o 
  -7   9   5       65.21       58.62      2.72 o 
  -6   9   5       30.52       35.62      2.29 o 
  -5   9   5        3.21        6.31      2.82 o 
  -4   9   5       95.29       99.58      3.96 o 
  -3   9   5      216.56      175.66      3.00 o 
  -2   9   5      212.88      201.13      4.63 o 
  -1   9   5      291.88      283.51      4.19 o 
   0   9   5      228.36      207.18      5.13 o 
   1   9   5        0.03        0.77      3.08 o 
   2   9   5       70.17       82.64      4.52 o 
   3   9   5        4.74        3.11      3.67 o 
   4   9   5        9.49        9.23      2.54 o 
   5   9   5        6.49        8.54      2.12 o 
   6   9   5        3.82        1.86      2.78 o 
  -8  10   5       19.47       22.75      2.61 o 
  -7  10   5      112.80      108.73      3.16 o 
  -6  10   5        3.71        2.51      1.91 o 
  -5  10   5       26.29       27.21      1.55 o 
  -4  10   5      213.30      160.26      4.55 o 
  -3  10   5      449.75      453.36      4.42 o 
  -2  10   5        0.15        3.25      2.70 o 
  -1  10   5       82.23       82.12      3.85 o 
   0  10   5       35.56       20.54      3.24 o 
   1  10   5       16.40       25.38      3.51 o 
   2  10   5       60.86       63.40      4.35 o 
   3  10   5       98.60       91.27      4.93 o 
   4  10   5       41.13       41.54      2.74 o 
   5  10   5      100.04       91.79      3.53 o 
   6  10   5        0.96        0.76      2.79 o 
  -8  11   5      110.23      126.72      3.50 o 
  -7  11   5        6.58        9.20      2.07 o 
  -6  11   5       69.33       67.18      4.15 o 
  -5  11   5        8.04        6.57      1.87 o 
  -4  11   5        4.05        1.87      2.70 o 
  -3  11   5       71.00       63.10      4.61 o 
  -2  11   5      387.05      367.33      6.09 o 
  -1  11   5       41.98       39.49      3.41 o 
   0  11   5        9.85        8.58      3.15 o 
   1  11   5       32.52       46.04      3.74 o 
   2  11   5        1.65        9.00      3.56 o 
   3  11   5       13.85       14.57      2.22 o 
   4  11   5       29.85       36.15      2.65 o 
   5  11   5        1.33        5.19      2.85 o 
   6  11   5        3.95        7.56      2.82 o 
  -8  12   5        0.22        6.51      2.48 o 
  -7  12   5       43.37       44.27      2.54 o 
  -6  12   5       15.24       11.68      2.85 o 
  -5  12   5        4.62        1.73      2.00 o 
  -4  12   5      222.22      227.43      5.27 o 
  -3  12   5      184.09      162.81      4.31 o 
  -2  12   5        0.04        5.64      2.18 o 
  -1  12   5        2.87        2.56      2.93 o 
   0  12   5       43.15       42.78      3.64 o 
   1  12   5       81.04       76.84      4.33 o 
   2  12   5       10.34       15.64      3.85 o 
   3  12   5      144.78      165.38      4.47 o 
   4  12   5       26.22       25.94      3.30 o 
   5  12   5       94.40       84.88      3.43 o 
   6  12   5        0.78        0.17      2.78 o 
  -8  13   5       73.60       92.64      3.52 o 
  -7  13   5        5.91        0.96      3.62 o 
  -6  13   5       93.76       89.66      2.91 o 
  -5  13   5        0.15       -2.08      2.08 o 
  -4  13   5       82.86       83.54      4.04 o 
  -3  13   5       23.74       40.04      3.19 o 
  -2  13   5      255.59      246.15      3.63 o 
  -1  13   5        8.52        9.21      3.10 o 
   0  13   5        1.19        1.06      3.13 o 
   1  13   5      113.66      116.15      4.99 o 
   2  13   5       14.39       17.12      3.74 o 
   3  13   5        0.24        6.91      2.29 o 
   4  13   5        5.38        6.83      2.43 o 
   5  13   5        4.57        6.04      2.52 o 
   6  13   5       16.42       14.92      2.87 o 
  -8  14   5        0.05        2.89      3.30 o 
  -7  14   5       74.62       70.59      4.50 o 
  -6  14   5        1.97       -1.98      2.12 o 
  -5  14   5       55.33       31.93      2.35 o 
  -4  14   5       31.85       44.83      2.72 o 
  -3  14   5       69.26       59.97      3.58 o 
  -2  14   5       33.16       44.70      2.39 o 
  -1  14   5       53.53       52.02      3.69 o 
   0  14   5       83.40       96.93      4.49 o 
   1  14   5      177.93      174.15      5.52 o 
   2  14   5       39.67       44.82      4.34 o 
   3  14   5       83.51       88.49      3.21 o 
   4  14   5       13.03        8.27      2.48 o 
   5  14   5       57.24       59.56      3.46 o 
  -8  15   5       90.74       95.57      5.58 o 
  -7  15   5       20.00       25.23      4.06 o 
  -6  15   5       32.53       25.01      4.46 o 
  -5  15   5        8.75        9.73      2.31 o 
  -4  15   5        2.31        2.78      2.26 o 
  -3  15   5        2.30        8.93      2.97 o 
  -2  15   5      140.62      135.15      5.21 o 
  -1  15   5       86.92       86.65      4.33 o 
   0  15   5       15.33       11.58      3.61 o 
   1  15   5       63.98       78.99      4.60 o 
   2  15   5        0.57       12.63      4.21 o 
   3  15   5      264.04      275.92     12.90 o 
   4  15   5        3.44        3.86      2.43 o 
   5  15   5        3.74        5.98      2.88 o 
  -7  16   5       16.08       22.36      4.02 o 
  -6  16   5        5.68        2.23      3.26 o 
  -5  16   5       18.02       16.32      2.46 o 
  -4  16   5        0.19        1.96      2.20 o 
  -3  16   5      278.16      271.04      8.24 o 
  -2  16   5      133.26      133.51      3.10 o 
  -1  16   5        0.32        2.55      3.32 o 
   0  16   5       45.91       50.92      4.18 o 
   1  16   5        0.02        1.16      3.52 o 
   2  16   5      260.84      255.13      6.93 o 
   3  16   5       30.25       37.59      4.83 o 
   4  16   5       35.93       40.20      4.85 o 
   5  16   5       23.92       24.21      2.88 o 
  -7  17   5       57.81       62.08      4.20 o 
  -6  17   5        0.31        0.17      1.93 o 
  -5  17   5       80.78       73.23      3.13 o 
  -4  17   5       85.35       95.71      4.14 o 
  -3  17   5      184.85      192.08     10.44 o 
  -2  17   5       10.74        9.08      2.20 o 
  -1  17   5      135.24      130.60      5.37 o 
   0  17   5        0.00        1.40      3.79 o 
   1  17   5       51.63       51.39      4.48 o 
   2  17   5       23.19       35.55      4.69 o 
   3  17   5        0.08       -2.76      4.18 o 
   4  17   5        7.19       18.96      4.64 o 
   5  17   5        1.78        5.45      4.66 o 
  -7  18   5        5.27        9.37      3.83 o 
  -6  18   5       41.40       49.99      2.75 o 
  -5  18   5        0.05       -2.28      2.28 o 
  -4  18   5      119.82      108.78      3.29 o 
  -3  18   5       65.47       74.81      5.57 o 
  -2  18   5      145.99      145.60      3.29 o 
  -1  18   5        0.12        2.56      2.06 o 
   0  18   5       49.50       58.12      4.77 o 
   1  18   5        5.14        7.59      4.18 o 
   2  18   5        4.20        3.87      4.16 o 
   3  18   5       13.74        7.80      4.01 o 
   4  18   5       79.17       82.70      5.74 o 
  -6  19   5       28.80       29.28      2.64 o 
  -5  19   5        0.24       -2.34      2.34 o 
  -4  19   5        0.01        3.87      2.22 o 
  -3  19   5        2.05        7.23      2.21 o 
  -2  19   5       23.92       43.30      3.46 o 
  -1  19   5       39.78       47.31      4.43 o 
   0  19   5       50.28       52.18      4.82 o 
   1  19   5       20.49       14.80      4.54 o 
   2  19   5       32.29       27.61      4.53 o 
   3  19   5        0.24        1.37      4.57 o 
   4  19   5       23.65       25.84      4.45 o 
  -6  20   5        3.06        2.35      2.20 o 
  -5  20   5        8.18        8.75      4.16 o 
  -4  20   5      160.27      140.00      4.96 o 
  -3  20   5        6.02        7.31      3.39 o 
  -2  20   5      290.94      289.93      7.12 o 
  -1  20   5       31.10       54.08      9.26 o 
   0  20   5        0.89        1.70      3.73 o 
   1  20   5        8.86       11.50      4.09 o 
   2  20   5       37.89       35.36      5.20 o 
   3  20   5        2.78        1.48      4.40 o 
   4  20   5       33.28       45.06      5.53 o 
  -5  21   5        1.39        0.40      3.41 o 
  -4  21   5        2.46        3.41      3.87 o 
  -3  21   5       11.10        8.27      3.94 o 
  -2  21   5       61.44       78.57      5.25 o 
  -1  21   5       72.36       81.40      3.49 o 
   0  21   5       67.36       71.30      3.55 o 
   1  21   5        1.02        0.66      2.74 o 
   2  21   5        0.25       -2.44      4.02 o 
   3  21   5        1.63        5.03      4.68 o 
  -5  22   5        0.05        1.75      3.10 o 
  -4  22   5       64.23       56.09      4.45 o 
  -3  22   5       15.29       15.72      4.14 o 
  -2  22   5       51.90       55.49      4.89 o 
  -1  22   5       16.76       22.06      2.92 o 
   0  22   5       28.99       34.51      3.04 o 
   1  22   5        0.14        2.48      2.83 o 
   2  22   5       10.82       16.09      3.15 o 
  -4  23   5       45.64       53.45      4.90 o 
  -3  23   5        0.42       -0.37      3.29 o 
  -2  23   5       22.86       23.90      4.22 o 
  -1  23   5        2.70        1.60      2.88 o 
   0  23   5       27.36       38.22      5.55 o 
   1  23   5        0.09        1.93      3.75 o 
   2  23   5        1.47       -4.93      4.93 o 
  -3  24   5       69.15       71.21      5.26 o 
  -2  24   5        3.25        4.38      3.50 o 
  -1  24   5       16.55       16.85      2.94 o 
   0  24   5        0.01        1.60      3.02 o 
   1  24   5        1.24        4.22      3.28 o 
  -2  25   5       15.64       15.27      4.29 o 
  -1  25   5        2.07        0.15      2.80 o 
   0  25   5        3.69        4.23      2.81 o 
  -8   0   6        9.28       11.54      3.08 o 
  -6   0   6      455.42      477.18      7.28 o 
  -4   0   6      448.82      411.66      5.88 o 
  -2   0   6      368.75      425.27      6.75 o 
   0   0   6       28.16       32.68      4.22 o 
   2   0   6       10.16        4.15      3.49 o 
   4   0   6        0.78        2.00      3.72 o 
   6   0   6        8.81       19.87      4.41 o 
  -9   1   6        5.24        3.86      2.35 o 
  -8   1   6       21.16       13.01      2.33 o 
  -7   1   6       32.07       47.22      2.65 o 
  -6   1   6        2.42       19.14      2.80 o 
  -5   1   6      187.22      142.35      7.37 o 
  -4   1   6       14.02       17.90      1.42 o 
  -3   1   6      247.85      261.32      3.66 o 
  -2   1   6       96.95       83.46      4.30 o 
  -1   1   6     2765.86     2535.48     31.65 o 
   0   1   6       14.40        5.43      2.82 o 
   1   1   6       51.54       32.23      2.76 o 
   2   1   6        1.15        3.05      2.43 o 
   3   1   6       65.56       84.23      7.90 o 
   4   1   6       12.58       18.83      2.67 o 
   5   1   6      205.34      213.13      3.80 o 
   6   1   6       48.45       46.72      3.43 o 
  -9   2   6        6.87        7.79      2.40 o 
  -8   2   6        0.12        0.19      2.15 o 
  -7   2   6      100.39      101.69      5.47 o 
  -6   2   6      441.55      392.66      4.78 o 
  -5   2   6      289.89      270.49      7.89 o 
  -4   2   6      116.64      118.61      2.25 o 
  -3   2   6       33.42       27.85      2.86 o 
  -2   2   6       31.55       23.84      6.28 o 
  -1   2   6      378.48      419.69      5.32 o 
   0   2   6        5.38       28.14      3.88 o 
   1   2   6       19.97       19.13      2.74 o 
   2   2   6       11.86        6.30      2.42 o 
   3   2   6       26.60       30.77      2.75 o 
   4   2   6       22.76       21.98      2.85 o 
   5   2   6        2.37        6.93      2.20 o 
   6   2   6        5.92        8.98      2.60 o 
  -9   3   6        2.13        2.37      3.34 o 
  -8   3   6       45.04       48.60      2.73 o 
  -7   3   6      174.63      172.97      5.10 o 
  -6   3   6       86.90       95.78      2.98 o 
  -5   3   6       61.49       46.47      2.37 o 
  -4   3   6       45.09       40.65      2.12 o 
  -3   3   6       28.23       25.16      2.72 o 
  -2   3   6      436.42      452.59     16.46 o 
  -1   3   6      498.35      504.45      8.49 o 
   0   3   6      742.40      577.61     21.23 o 
   1   3   6      133.07       74.01      3.15 o 
   2   3   6        8.77        5.81      2.43 o 
   3   3   6       69.35       78.64      3.20 o 
   4   3   6       56.27       54.77      2.95 o 
   5   3   6       30.70       36.56      2.59 o 
   6   3   6       85.95       89.52      6.12 o 
  -9   4   6        7.59        4.66      3.32 o 
  -8   4   6        3.30        3.94      3.54 o 
  -7   4   6       16.32       20.51      2.93 o 
  -6   4   6      249.20      248.64      4.02 o 
  -5   4   6      579.24      573.60      5.18 o 
  -4   4   6       88.68       92.90      4.50 o 
  -3   4   6      221.20      193.09      3.16 o 
  -2   4   6        7.10       10.32      3.62 o 
  -1   4   6       89.10      101.52      7.38 o 
   0   4   6        0.96       25.76      3.20 o 
   1   4   6        2.23        2.77      2.63 o 
   2   4   6        1.72        1.93      2.40 o 
   3   4   6       38.43       40.71      2.79 o 
   4   4   6        0.01        1.61      2.49 o 
   5   4   6        7.58       10.84      2.17 o 
   6   4   6        8.58       16.15      2.90 o 
  -9   5   6        0.33        2.18      3.92 o 
  -8   5   6       85.81       77.94      4.79 o 
  -7   5   6       12.64       19.51      3.65 o 
  -6   5   6        2.04        3.72      2.07 o 
  -5   5   6        1.63       21.11      2.21 o 
  -4   5   6       52.21       47.59      2.00 o 
  -3   5   6        1.83        7.81      1.78 o 
  -2   5   6      640.52      602.11      7.91 o 
  -1   5   6       16.15       15.61      3.72 o 
   0   5   6      956.99      936.06      7.22 o 
   1   5   6      240.17      201.58      6.78 o 
   2   5   6       61.10       53.78      3.02 o 
   3   5   6        3.90        3.56      2.51 o 
   4   5   6       68.68       91.08      3.52 o 
   5   5   6        0.52       -0.69      1.92 o 
   6   5   6       97.13       94.70      3.68 o 
  -9   6   6        4.65        1.11      4.02 o 
  -8   6   6        0.00        2.03      3.40 o 
  -7   6   6      132.26      138.72      5.37 o 
  -6   6   6       10.21       15.13      3.37 o 
  -5   6   6      909.67      912.11      9.67 o 
  -4   6   6       61.14       51.58      2.07 o 
  -3   6   6       80.90       83.69      2.35 o 
  -2   6   6      111.66      126.52      4.64 o 
  -1   6   6       10.60        7.57      3.69 o 
   0   6   6      313.03      342.10     14.51 o 
   1   6   6        0.56        2.63      2.52 o 
   2   6   6       30.64       24.75      2.68 o 
   3   6   6       33.33       11.93      2.63 o 
   4   6   6        0.31        1.39      2.67 o 
   5   6   6        0.59       -0.49      2.02 o 
   6   6   6        1.42        8.34      2.76 o 
  -8   7   6       75.09       65.50      4.54 o 
  -7   7   6        3.72       20.39      3.96 o 
  -6   7   6        2.05        2.55      3.54 o 
  -5   7   6       53.72      110.18      4.65 o 
  -4   7   6       57.39       63.24      3.60 o 
  -3   7   6       15.35       10.09      1.32 o 
  -2   7   6      631.04      614.98      7.98 o 
  -1   7   6      270.20      228.08      5.79 o 
   0   7   6      243.11      183.73      5.82 o 
   1   7   6        0.65       -0.95      2.47 o 
   2   7   6       69.30       60.73      3.05 o 
   3   7   6        0.12        0.01      2.48 o 
   4   7   6       62.56       78.36      2.77 o 
   5   7   6       28.42       23.73      2.37 o 
   6   7   6       77.78       71.88      3.46 o 
  -8   8   6        0.02       -1.35      3.50 o 
  -7   8   6      207.75      216.41      6.34 o 
  -6   8   6       54.38       48.91      4.26 o 
  -5   8   6      495.30      461.91      7.50 o 
  -4   8   6      518.88      498.66      7.18 o 
  -3   8   6      101.43       66.28      6.73 o 
  -2   8   6      167.34      175.23      4.94 o 
  -1   8   6        1.33       17.74      3.83 o 
   0   8   6        9.96       19.46      3.83 o 
   1   8   6       17.97       19.53      3.81 o 
   2   8   6        0.02       -0.27      3.50 o 
   3   8   6        1.67       -0.11      2.53 o 
   4   8   6        0.66        2.87      2.16 o 
   5   8   6       20.16       21.55      2.45 o 
   6   8   6        2.51        3.41      2.69 o 
  -8   9   6       20.81       13.86      4.03 o 
  -7   9   6        0.12        3.28      3.46 o 
  -6   9   6       20.56       23.18      3.60 o 
  -5   9   6       30.95       39.59      3.85 o 
  -4   9   6       29.44       71.66      3.87 o 
  -3   9   6        1.01        3.52      1.98 o 
  -2   9   6      110.50      120.86      4.42 o 
  -1   9   6      777.94      774.27      9.35 o 
   0   9   6       36.13       42.86      4.02 o 
   1   9   6      126.65      121.27      5.22 o 
   2   9   6        6.23        2.55      3.60 o 
   3   9   6       16.29       19.69      4.33 o 
   4   9   6       83.80      103.40      3.69 o 
   5   9   6       79.78       81.19      2.96 o 
  -8  10   6        4.01       -2.76      4.04 o 
  -7  10   6       49.41       48.28      4.02 o 
  -6  10   6      201.09      197.64      5.99 o 
  -5  10   6       34.31       29.53      3.53 o 
  -4  10   6      403.93      398.72      6.62 o 
  -3  10   6       16.57       14.30      2.08 o 
  -2  10   6       86.15       80.02      4.14 o 
  -1  10   6       20.75       44.91      4.13 o 
   0  10   6        7.19        9.42      3.56 o 
   1  10   6       45.85       55.16      4.63 o 
   2  10   6        0.37       -2.32      3.80 o 
   3  10   6        1.71        3.40      3.79 o 
   4  10   6        0.40        2.56      2.60 o 
   5  10   6       22.72       25.40      3.00 o 
  -8  11   6       12.55       10.92      4.07 o 
  -7  11   6       46.77       48.12      4.54 o 
  -6  11   6       52.20       61.82      4.55 o 
  -5  11   6       26.20       29.76      3.78 o 
  -4  11   6        7.04       16.08      3.12 o 
  -3  11   6       75.81       83.88      2.82 o 
  -2  11   6        2.39        1.42      3.17 o 
  -1  11   6      192.08      197.45      5.70 o 
   0  11   6        0.17        3.50      3.52 o 
   1  11   6      226.24      221.51      6.36 o 
   2  11   6       11.75        2.17      3.84 o 
   3  11   6       49.63       59.76      5.02 o 
   4  11   6        2.66        4.22      3.59 o 
   5  11   6       55.76       63.84      3.72 o 
  -8  12   6        0.79       -1.75      3.29 o 
  -7  12   6       46.87       35.96      4.20 o 
  -6  12   6      318.10      302.87      7.07 o 
  -5  12   6       27.10       29.93      3.61 o 
  -4  12   6      169.02      185.95      5.17 o 
  -3  12   6      237.96      268.88      5.62 o 
  -2  12   6        1.01        3.15      3.26 o 
  -1  12   6        0.00        5.02      3.66 o 
   0  12   6       27.71       32.90      3.87 o 
   1  12   6       13.62       24.28      4.20 o 
   2  12   6        0.04       -2.06      3.79 o 
   3  12   6        0.79        2.34      2.35 o 
   4  12   6        0.31        0.04      2.39 o 
   5  12   6       10.66        8.11      2.84 o 
  -7  13   6       50.55       51.27      4.58 o 
  -6  13   6        9.35       19.24      2.54 o 
  -5  13   6        0.29        0.93      3.26 o 
  -4  13   6        1.21       26.15      3.71 o 
  -3  13   6        0.55        7.90      3.03 o 
  -2  13   6       82.64       89.64      4.73 o 
  -1  13   6       92.19       74.45      4.31 o 
   0  13   6      180.17      167.28      5.85 o 
   1  13   6      248.90      222.71      6.61 o 
   2  13   6        0.03        1.39      3.97 o 
   3  13   6       98.11      107.89      3.67 o 
   4  13   6        3.12       -0.37      2.54 o 
   5  13   6       27.11       26.73      3.12 o 
  -7  14   6        3.70       -1.02      3.59 o 
  -6  14   6      214.96      202.99      4.08 o 
  -5  14   6       71.14       69.16      2.89 o 
  -4  14   6      166.78      167.42      5.26 o 
  -3  14   6      209.78      213.28      5.31 o 
  -2  14   6       58.52       61.46      2.74 o 
  -1  14   6       34.69       26.08      4.03 o 
   0  14   6       51.80       60.80      4.63 o 
   1  14   6        0.09        6.62      4.15 o 
   2  14   6        4.82        1.73      4.40 o 
   3  14   6       83.08      104.92      3.65 o 
   4  14   6       13.00       13.45      2.77 o 
  -7  15   6       23.82       22.30      4.10 o 
  -6  15   6       22.91       38.02      2.69 o 
  -5  15   6       12.60       20.33      3.21 o 
  -4  15   6        1.46        8.65      3.33 o 
  -3  15   6       36.65       39.94      3.56 o 
  -2  15   6      128.58      132.37      3.43 o 
  -1  15   6       11.44       14.06      3.61 o 
   0  15   6      159.60      163.74      6.21 o 
   1  15   6       26.66       24.91      4.33 o 
   2  15   6       98.61      104.41      5.98 o 
   3  15   6       19.72       30.83      2.86 o 
   4  15   6       19.15       30.21      3.10 o 
  -7  16   6       16.61       11.61      3.27 o 
  -6  16   6       77.50       78.00      3.06 o 
  -5  16   6      235.91      245.37      4.49 o 
  -4  16   6      167.41      161.64      5.23 o 
  -3  16   6      114.28      142.22      4.82 o 
  -2  16   6       51.32       66.10      2.87 o 
  -1  16   6        0.47        0.79      3.64 o 
   0  16   6       43.34       59.63      5.38 o 
   1  16   6       12.34       10.50      4.10 o 
   2  16   6       19.20       22.40      5.00 o 
   3  16   6       44.67       35.91      5.09 o 
   4  16   6        1.38       -0.43      4.77 o 
  -6  17   6        8.19        9.93      2.44 o 
  -5  17   6        4.11        5.52      2.28 o 
  -4  17   6        3.47       14.22      3.65 o 
  -3  17   6       22.91       20.75      3.31 o 
  -2  17   6       71.42       75.87      3.11 o 
  -1  17   6        0.05        1.75      3.83 o 
   0  17   6      172.67      199.20      6.87 o 
   1  17   6       24.04       34.52      4.52 o 
   2  17   6       62.79       64.61      5.65 o 
   3  17   6       24.12       22.82      5.30 o 
   4  17   6       48.26       48.35      5.65 o 
  -6  18   6        0.37       -2.38      2.38 o 
  -5  18   6       61.35       58.61      3.01 o 
  -4  18   6      117.99      121.43      3.76 o 
  -3  18   6        6.11       13.72      3.57 o 
  -2  18   6       14.76       21.87      2.44 o 
  -1  18   6        9.28       15.56      4.25 o 
   0  18   6        2.12        8.56      4.67 o 
   1  18   6       58.01       50.96      5.26 o 
   2  18   6       25.64       20.70      5.29 o 
   3  18   6        2.55        3.67      4.92 o 
  -6  19   6       16.17       19.01      6.00 o 
  -5  19   6        2.14       -2.33      2.33 o 
  -4  19   6       22.89       16.61      2.33 o 
  -3  19   6       13.44       17.05      2.54 o 
  -2  19   6       24.93       17.84      3.33 o 
  -1  19   6        1.09        5.22      4.08 o 
   0  19   6       26.11       23.95      4.79 o 
   1  19   6       35.93       45.27      5.51 o 
   2  19   6       30.74       41.19      5.06 o 
   3  19   6        1.95       -0.33      4.70 o 
  -5  20   6        3.62        4.58      3.02 o 
  -4  20   6       79.97       79.03      5.38 o 
  -3  20   6       63.30       47.49      6.24 o 
  -2  20   6       20.17       33.51      4.21 o 
  -1  20   6       29.05       37.94      4.45 o 
   0  20   6       18.22       23.16      4.19 o 
   1  20   6       40.27       53.74      5.36 o 
   2  20   6        0.03        2.53      4.63 o 
  -4  21   6       24.02       19.83      4.09 o 
  -3  21   6       18.53       22.08      4.11 o 
  -2  21   6       32.27       28.56      4.37 o 
  -1  21   6       19.36       22.16      3.21 o 
   0  21   6       13.45       18.57      4.83 o 
   1  21   6       11.54       17.26      4.76 o 
   2  21   6       38.91       32.68      5.56 o 
  -4  22   6       44.89       56.92      4.36 o 
  -3  22   6       47.99       56.34      4.97 o 
  -2  22   6        1.51        1.76      4.11 o 
  -1  22   6        2.48        4.91      3.82 o 
   0  22   6       15.36       20.52      3.11 o 
   1  22   6       12.55       14.84      5.03 o 
  -2  23   6        1.64       -0.95      4.25 o 
  -1  23   6        2.86        5.44      3.00 o 
   0  23   6        0.46        5.99      3.21 o 
  -7   0   7       78.43       60.62      3.98 o 
  -5   0   7      271.49      279.36      5.84 o 
  -3   0   7      425.54      425.44      7.25 o 
  -1   0   7      324.21      312.55      6.77 o 
   1   0   7      119.24      129.18      5.51 o 
   3   0   7       35.98       30.20      4.65 o 
   5   0   7      135.00      128.63      6.53 o 
  -8   1   7        0.48       -2.39      2.39 o 
  -7   1   7        0.75        2.12      2.15 o 
  -6   1   7        2.25        1.28      1.96 o 
  -5   1   7        9.58       21.78      2.70 o 
  -4   1   7      335.55      355.01      6.52 o 
  -3   1   7       13.67       19.41      2.71 o 
  -2   1   7       24.30       22.24      2.73 o 
  -1   1   7        0.33        8.17      2.77 o 
   0   1   7        1.98        2.94      2.66 o 
   1   1   7        0.14        4.72      2.86 o 
   2   1   7        1.10        0.07      2.71 o 
   3   1   7        3.95        4.79      2.73 o 
   4   1   7        3.16        1.73      2.93 o 
   5   1   7        0.67        9.20      2.41 o 
  -8   2   7        1.03       -0.58      2.19 o 
  -7   2   7        5.05        1.99      1.90 o 
  -6   2   7        0.02        0.74      1.97 o 
  -5   2   7      188.45      204.33      4.95 o 
  -4   2   7       68.56       73.24      2.28 o 
  -3   2   7      176.72      139.14      4.19 o 
  -2   2   7      296.86      256.49      4.34 o 
  -1   2   7       66.19       86.44     12.34 o 
   0   2   7      115.80       89.64      3.76 o 
   1   2   7       54.42       79.40      3.53 o 
   2   2   7        0.13        2.98      2.52 o 
   3   2   7       61.17       50.32      3.30 o 
   4   2   7       85.63       87.72      3.76 o 
   5   2   7       62.84       65.29      2.91 o 
  -8   3   7        5.34       -0.58      3.04 o 
  -7   3   7        2.47        1.64      2.13 o 
  -6   3   7        9.29        9.18      2.16 o 
  -5   3   7       93.68      104.54      3.09 o 
  -4   3   7      195.40      210.97      3.01 o 
  -3   3   7      307.93      307.21      6.43 o 
  -2   3   7        0.09        7.78      3.76 o 
  -1   3   7      127.18      122.30      3.69 o 
   0   3   7       69.65       41.58      3.09 o 
   1   3   7        0.62        5.59      2.94 o 
   2   3   7        2.58        8.01      2.84 o 
   3   3   7        2.26        3.57      2.66 o 
   4   3   7        6.26       11.82      3.29 o 
   5   3   7        2.41        6.97      2.54 o 
  -8   4   7       15.47       16.58      3.96 o 
  -7   4   7       13.54       22.04      3.68 o 
  -6   4   7        9.02        8.09      2.43 o 
  -5   4   7       92.64      105.05      3.03 o 
  -4   4   7      237.48      229.06      3.77 o 
  -3   4   7        1.87       16.77      3.79 o 
  -2   4   7      380.50      341.89      6.67 o 
  -1   4   7       50.95       46.47      3.22 o 
   0   4   7       17.05       21.36      2.88 o 
   1   4   7       65.20       52.45      4.48 o 
   2   4   7        8.83       13.25      4.58 o 
   3   4   7       21.15       11.30      3.02 o 
   4   4   7      106.73      101.69      3.94 o 
   5   4   7        0.76       -2.24      2.40 o 
  -8   5   7        2.10        0.54      3.66 o 
  -7   5   7       45.86       37.91      4.02 o 
  -6   5   7       12.73       16.05      3.50 o 
  -5   5   7      115.59      114.41      4.74 o 
  -4   5   7       95.17      101.18      3.12 o 
  -3   5   7      304.33      301.89      6.46 o 
  -2   5   7        0.00        3.87      3.48 o 
  -1   5   7      151.23      157.82     10.24 o 
   0   5   7       13.02       12.81      2.81 o 
   1   5   7        0.95        6.32      2.65 o 
   2   5   7       22.69       25.94      3.27 o 
   3   5   7       23.78       16.64      3.03 o 
   4   5   7        1.73        1.71      3.69 o 
   5   5   7        3.81        4.53      2.38 o 
  -8   6   7       13.63       15.83      4.05 o 
  -7   6   7        2.19        0.60      3.36 o 
  -6   6   7      109.88      114.70      4.99 o 
  -5   6   7       14.63       25.69      3.57 o 
  -4   6   7      194.88      168.81      5.20 o 
  -3   6   7       41.34       60.79      4.57 o 
  -2   6   7      120.94       98.61      4.79 o 
  -1   6   7       17.28       28.60      4.18 o 
   0   6   7       91.20      113.04      4.03 o 
   1   6   7       25.48       32.03      3.02 o 
   2   6   7       74.00       66.89      3.53 o 
   3   6   7        0.45       -1.93      2.71 o 
   4   6   7       47.71       40.50      3.36 o 
   5   6   7        5.82        3.51      2.42 o 
  -8   7   7        1.47       -3.11      3.96 o 
  -7   7   7        0.58        0.47      3.32 o 
  -6   7   7       16.89       24.12      3.74 o 
  -5   7   7      200.74      217.89      5.95 o 
  -4   7   7       63.79       60.64      4.26 o 
  -3   7   7      223.16      221.77     10.66 o 
  -2   7   7        0.06        1.52      3.65 o 
  -1   7   7        0.52        3.43      3.45 o 
   0   7   7        5.85        7.14      4.06 o 
   1   7   7       33.39       16.49      2.79 o 
   2   7   7        4.92        6.13      2.82 o 
   3   7   7        1.37       -0.71      2.89 o 
   4   7   7        2.74        1.60      3.00 o 
   5   7   7        8.32       11.61      2.48 o 
  -8   8   7       19.53       24.36      4.49 o 
  -7   8   7       23.89       20.84      3.45 o 
  -6   8   7      103.98       84.07      4.51 o 
  -5   8   7       23.29       24.43      3.81 o 
  -4   8   7       95.73       77.94      4.34 o 
  -3   8   7       81.68       78.63      3.18 o 
  -2   8   7        0.28        4.38      3.35 o 
  -1   8   7       20.88       22.92      3.85 o 
   0   8   7      149.16      180.34      6.08 o 
   1   8   7        0.02       -0.59      3.74 o 
   2   8   7       59.15       53.99      5.21 o 
   3   8   7        5.71       13.11      4.22 o 
   4   8   7        8.36        1.47      2.89 o 
  -8   9   7       12.32       16.50      4.40 o 
  -7   9   7       13.91        7.87      3.64 o 
  -6   9   7        1.09        5.79      3.68 o 
  -5   9   7       41.79       39.46      3.95 o 
  -4   9   7      191.82      212.57      5.84 o 
  -3   9   7       99.72      103.87      3.38 o 
  -2   9   7        7.11        9.45      3.63 o 
  -1   9   7       44.29       29.42      4.06 o 
   0   9   7       28.83       26.91      4.31 o 
   1   9   7       10.50        4.44      3.93 o 
   2   9   7       16.58       16.41      4.48 o 
   3   9   7       22.08       24.56      4.74 o 
   4   9   7        1.83       -2.83      2.96 o 
  -7  10   7        9.61        7.16      3.97 o 
  -6  10   7      103.17       87.58      4.71 o 
  -5  10   7       76.88       76.98      4.52 o 
  -4  10   7       23.29       27.85      4.00 o 
  -3  10   7      257.82      251.16      6.91 o 
  -2  10   7       83.85       98.43      4.85 o 
  -1  10   7       57.16       55.39      4.51 o 
   0  10   7      252.71      258.97      7.22 o 
   1  10   7        4.04        4.14      4.50 o 
   2  10   7       30.78       19.13      4.73 o 
   3  10   7       34.52       29.66      5.18 o 
   4  10   7        0.01       -2.73      2.96 o 
  -7  11   7        6.25        2.03      3.39 o 
  -6  11   7        0.46        2.56      3.55 o 
  -5  11   7        1.38        6.42      3.67 o 
  -4  11   7      148.33      131.04      4.98 o 
  -3  11   7        1.39        5.29      3.44 o 
  -2  11   7       28.35       20.71      3.86 o 
  -1  11   7        2.99       -1.10      4.20 o 
   0  11   7       60.66       58.97      5.12 o 
   1  11   7        3.29        3.49      4.04 o 
   2  11   7        4.50        4.28      4.56 o 
   3  11   7        7.71       10.68      4.66 o 
   4  11   7        1.23       -3.07      3.07 o 
  -7  12   7        6.97       -1.51      3.81 o 
  -6  12   7       66.15       50.64      4.36 o 
  -5  12   7       97.61       89.14      4.52 o 
  -4  12   7        6.83       20.77      3.47 o 
  -3  12   7       22.57       12.46      3.55 o 
  -2  12   7       45.76       45.90      4.63 o 
  -1  12   7       49.55       56.17      4.94 o 
   0  12   7        9.87       17.26      4.25 o 
   1  12   7       48.74       45.28      5.22 o 
   2  12   7       12.82        6.40      4.56 o 
   3  12   7       72.78       73.71      5.58 o 
   4  12   7       10.95        7.61      2.82 o 
  -7  13   7        0.55       -2.07      3.83 o 
  -6  13   7        0.05        1.37      3.74 o 
  -5  13   7        0.52        6.45      3.79 o 
  -4  13   7      269.95      285.71      6.50 o 
  -3  13   7       26.80       28.59      3.73 o 
  -2  13   7       41.66       41.72      4.67 o 
  -1  13   7        9.12        3.34      3.80 o 
   0  13   7       29.14       25.96      4.75 o 
   1  13   7        0.45        4.19      4.31 o 
   2  13   7        1.98       -0.92      3.98 o 
   3  13   7        3.59        5.49      2.91 o 
  -6  14   7        0.00       -2.00      2.10 o 
  -5  14   7      107.99       92.68      5.01 o 
  -4  14   7      106.34      117.37      5.08 o 
  -3  14   7        1.62        0.70      3.15 o 
  -2  14   7       24.54       31.94      4.06 o 
  -1  14   7       55.44       58.51      4.75 o 
   0  14   7       37.64       36.67      4.97 o 
   1  14   7      176.77      183.46      7.09 o 
   2  14   7       13.42       27.26      4.97 o 
   3  14   7       14.45        8.21      2.84 o 
  -6  15   7        0.74        0.79      2.27 o 
  -5  15   7       13.56       20.78      3.97 o 
  -4  15   7       18.01       24.45      3.89 o 
  -3  15   7        9.40       14.05      3.10 o 
  -2  15   7       28.16       19.69      2.48 o 
  -1  15   7        6.06       14.23      4.42 o 
   0  15   7        1.30        1.79      4.07 o 
   1  15   7        6.37       13.10      5.00 o 
   2  15   7        3.63        8.35      5.09 o 
   3  15   7       36.55       25.27      5.31 o 
  -6  16   7       11.28       13.01      2.39 o 
  -5  16   7       19.67       22.71      3.85 o 
  -4  16   7       35.04       43.96      4.02 o 
  -3  16   7        4.57       11.15      3.06 o 
  -2  16   7       15.14       19.26      2.75 o 
  -1  16   7        4.55        1.55      4.03 o 
   0  16   7      100.75      102.67      5.59 o 
   1  16   7       68.52       67.90      5.93 o 
   2  16   7       64.56       63.66      5.98 o 
  -5  17   7       29.06       26.80      2.59 o 
  -4  17   7       11.97       14.47      3.49 o 
  -3  17   7       77.46       79.32      4.48 o 
  -2  17   7        4.72        1.10      2.45 o 
  -1  17   7       17.77       20.09      4.12 o 
   0  17   7       24.05       24.05      4.55 o 
   1  17   7        4.48        5.33      5.06 o 
   2  17   7       41.67       41.47      5.73 o 
  -5  18   7        2.08        1.40      2.10 o 
  -4  18   7       55.53       55.24      3.00 o 
  -3  18   7       13.33       18.30      3.58 o 
  -2  18   7        7.40        9.27      2.99 o 
  -1  18   7        0.19        1.97      4.20 o 
   0  18   7       89.20       92.31      5.48 o 
   1  18   7        8.20        8.25      5.13 o 
   2  18   7       16.25       17.36      5.32 o 
  -4  19   7        2.31       11.36      2.48 o 
  -3  19   7       25.84       33.79      3.49 o 
  -2  19   7       11.75       15.77      3.54 o 
  -1  19   7       14.84       18.07      2.75 o 
   0  19   7        0.04        7.61      4.51 o 
   1  19   7        0.02       -2.17      4.64 o 
  -3  20   7       39.59       50.83      2.92 o 
  -2  20   7       24.22       17.76      3.24 o 
  -1  20   7       25.64       41.87      5.29 o 
   0  20   7       27.52       31.81      5.33 o 
  -6   0   8        0.07        2.17      2.68 o 
  -4   0   8        5.42        3.10      2.52 o 
  -2   0   8      154.47      219.30      6.70 o 
   0   0   8       25.15       10.28      4.46 o 
   2   0   8        5.54        2.22      3.91 o 
   4   0   8       10.61        6.32      5.02 o 
  -7   1   8       20.76       22.68      2.59 o 
  -6   1   8        0.14        2.01      2.03 o 
  -5   1   8        2.63        2.11      1.86 o 
  -4   1   8        1.66        0.34      1.53 o 
  -3   1   8      158.37      183.20     10.45 o 
  -2   1   8        8.96        9.71      3.16 o 
  -1   1   8      152.51      115.45      4.17 o 
   0   1   8        0.01        3.05      2.96 o 
   1   1   8       71.73       74.99      3.74 o 
   2   1   8        4.80        7.30      3.14 o 
   3   1   8       68.15       64.26      3.71 o 
   4   1   8        7.55       11.58      3.47 o 
  -7   2   8       58.97       66.91      3.15 o 
  -6   2   8        2.67        4.78      2.16 o 
  -5   2   8        9.98        6.30      1.90 o 
  -4   2   8        8.47        2.45      2.04 o 
  -3   2   8        8.45       20.49      3.05 o 
  -2   2   8       64.17      100.72      3.92 o 
  -1   2   8      187.94      171.26      7.67 o 
   0   2   8       18.34       11.96      2.97 o 
   1   2   8        7.70       10.19      3.27 o 
   2   2   8        5.06        2.62      3.12 o 
   3   2   8       18.34       22.15      3.47 o 
   4   2   8        1.56        2.33      3.23 o 
  -7   3   8        1.80        7.17      3.51 o 
  -6   3   8        9.43       12.91      2.26 o 
  -5   3   8        0.02        1.03      1.79 o 
  -4   3   8        0.90        6.41      2.05 o 
  -3   3   8       39.77       43.54      4.28 o 
  -2   3   8       57.59       54.19      3.41 o 
  -1   3   8       41.78       44.45      4.55 o 
   0   3   8      110.33       83.23      4.48 o 
   1   3   8       50.88       50.16      3.60 o 
   2   3   8       26.28       39.04      7.15 o 
   3   3   8       35.81       37.70      3.68 o 
   4   3   8       26.31       19.17      3.27 o 
  -7   4   8       69.00       76.95      5.00 o 
  -6   4   8        4.56       13.77      3.62 o 
  -5   4   8       21.10       13.36      3.14 o 
  -4   4   8        2.40        5.34      1.98 o 
  -3   4   8       44.49       63.60      4.60 o 
  -2   4   8        7.64       26.94      4.48 o 
  -1   4   8      110.53      122.06      4.12 o 
   0   4   8        3.05       11.25      3.25 o 
   1   4   8        0.22        3.27      2.93 o 
   2   4   8        3.07        8.79      3.29 o 
   3   4   8       18.05       13.91      3.59 o 
   4   4   8        1.22        5.04      5.93 o 
  -7   5   8        7.11        7.08      4.01 o 
  -6   5   8        7.02       14.38      3.51 o 
  -5   5   8        7.79        6.50      3.26 o 
  -4   5   8        7.28       11.64      2.96 o 
  -3   5   8       16.01       21.21      4.16 o 
  -2   5   8       74.23       59.58      5.01 o 
  -1   5   8       12.11        8.66      3.64 o 
   0   5   8      188.24      170.38      8.71 o 
   1   5   8       34.58       36.21      3.41 o 
   2   5   8       77.96      103.93      4.16 o 
   3   5   8        0.11        0.65      2.87 o 
  -7   6   8       78.69      100.90      5.42 o 
  -6   6   8       21.88       25.65      3.46 o 
  -5   6   8        0.69        2.45      2.97 o 
  -4   6   8        0.04        2.60      3.30 o 
  -3   6   8       17.40       35.25      4.57 o 
  -2   6   8        3.51       12.69      4.56 o 
  -1   6   8       47.45       52.35      5.34 o 
   0   6   8        4.29        8.95      3.24 o 
   1   6   8        0.00        2.64      3.05 o 
   2   6   8        1.00        2.93      3.02 o 
   3   6   8        0.32       -3.64      3.64 o 
  -7   7   8        7.07        3.35      3.62 o 
  -6   7   8        7.20        9.48      3.38 o 
  -5   7   8       13.89       17.97      3.28 o 
  -4   7   8       34.35       33.01      3.47 o 
  -3   7   8        7.06        7.60      4.14 o 
  -2   7   8      136.64      122.88      5.95 o 
  -1   7   8        8.13       12.43      4.84 o 
   0   7   8       19.62       13.74      4.63 o 
   1   7   8        7.91        5.00      4.64 o 
   2   7   8       57.69       57.23      3.68 o 
   3   7   8        5.45        1.86      2.97 o 
  -7   8   8       36.49       45.71      4.69 o 
  -6   8   8       10.42       17.63      4.03 o 
  -5   8   8        2.97        6.61      3.42 o 
  -4   8   8        5.58       16.04      3.57 o 
  -3   8   8       22.69       21.08      2.78 o 
  -2   8   8       39.23       59.72      5.19 o 
  -1   8   8        6.00       13.35      4.55 o 
   0   8   8       28.40       17.49      4.34 o 
   1   8   8        0.14        1.68      4.13 o 
   2   8   8        0.15        0.05      5.04 o 
   3   8   8        2.72       -3.06      4.34 o 
  -7   9   8        0.75       -0.06      4.43 o 
  -6   9   8       16.63       16.34      3.69 o 
  -5   9   8        4.01        3.17      2.92 o 
  -4   9   8       80.19       54.81      3.90 o 
  -3   9   8        4.89        9.25      2.48 o 
  -2   9   8       51.42       43.07      4.94 o 
  -1   9   8       67.60       59.43      4.96 o 
   0   9   8        4.11        0.41      4.58 o 
   1   9   8       77.01       88.98      6.05 o 
   2   9   8        9.45        8.17      4.47 o 
   3   9   8       17.48       17.32      5.45 o 
  -6  10   8       15.88       31.89      4.22 o 
  -5  10   8        0.57        4.86      3.59 o 
  -4  10   8        0.24        4.12      3.46 o 
  -3  10   8       10.94       15.78      3.29 o 
  -2  10   8       50.98       48.50      4.61 o 
  -1  10   8       21.04       23.75      5.01 o 
   0  10   8       19.47        9.95      4.87 o 
   1  10   8        0.80        3.49      4.97 o 
   2  10   8        4.40       -4.91      5.17 o 
   3  10   8        2.64       -1.54      4.55 o 
  -6  11   8        1.43        5.40      3.72 o 
  -5  11   8        1.79        3.91      3.25 o 
  -4  11   8       80.09       76.64      4.70 o 
  -3  11   8       54.79       50.89      4.14 o 
  -2  11   8       15.38       13.81      4.31 o 
  -1  11   8       48.27       50.40      5.23 o 
   0  11   8        0.00       -3.57      4.43 o 
   1  11   8       58.64       69.17      6.19 o 
   2  11   8        0.36        0.43      4.61 o 
  -6  12   8       18.11       26.73      4.15 o 
  -5  12   8        2.50        6.40      3.31 o 
  -4  12   8        2.80       11.70      3.64 o 
  -3  12   8        7.47       16.07      3.83 o 
  -2  12   8       24.12       28.91      4.82 o 
  -1  12   8       11.38       14.59      4.76 o 
   0  12   8        0.86       -1.76      4.81 o 
   1  12   8       12.39       16.89      4.91 o 
   2  12   8        5.45       -1.06      4.86 o 
  -5  13   8        2.74        6.42      3.78 o 
  -4  13   8        2.33        2.81      3.02 o 
  -3  13   8       41.41       44.35      4.26 o 
  -2  13   8        0.94        5.72      3.89 o 
  -1  13   8       48.28       36.95      4.83 o 
   0  13   8       17.34       21.77      5.31 o 
   1  13   8       38.08       35.97      5.92 o 
   2  13   8        8.57        0.97      5.53 o 
  -5  14   8        6.69       12.23      3.87 o 
  -4  14   8       12.45        7.41      3.06 o 
  -3  14   8        0.55        7.38      3.71 o 
  -2  14   8        0.64        1.33      4.19 o 
  -1  14   8        0.71        0.83      4.85 o 
   0  14   8       12.03        9.54      4.56 o 
   1  14   8       10.88        9.43      5.63 o 
  -5  15   8        4.39        6.04      3.42 o 
  -4  15   8        0.70        6.05      3.17 o 
  -3  15   8       85.92       78.97      4.66 o 
  -2  15   8       29.92       36.05      3.15 o 
  -1  15   8       17.82       10.00      4.76 o 
   0  15   8       23.21       35.61      4.93 o 
   1  15   8        1.08        1.85      5.20 o 
  -4  16   8       15.01       18.83      3.63 o 
  -3  16   8        2.74        8.88      3.72 o 
  -2  16   8        0.14        3.95      3.23 o 
  -1  16   8        2.57        1.02      4.27 o 
   0  16   8        7.44       13.76      4.68 o 
  -3  17   8       52.80       43.34      4.04 o 
  -2  17   8       54.58       54.28      4.00 o 
  -1  17   8        2.35        1.01      4.04 o 
  -5   0   9        5.79        8.25      3.20 o 
  -3   0   9       56.86       90.63      5.17 o 
  -1   0   9      144.24      144.88      6.36 o 
   1   0   9      119.37      105.06      6.35 o 
  -6   1   9       21.91       38.27      2.88 o 
  -5   1   9        2.63        4.30      2.15 o 
  -4   1   9       11.93       11.18      1.86 o 
  -3   1   9        0.03       -0.11      2.78 o 
  -2   1   9        5.07        6.65      2.91 o 
  -1   1   9       14.15       30.14      4.56 o 
   0   1   9        2.41       12.72      3.25 o 
   1   1   9        2.42        7.42      3.45 o 
   2   1   9       39.39       39.27      4.03 o 
  -6   2   9       16.49       27.83      6.03 o 
  -5   2   9        1.74        2.86      2.17 o 
  -4   2   9        2.35        4.13      2.18 o 
  -3   2   9       14.21       16.81      4.08 o 
  -2   2   9       24.79       25.85      5.11 o 
  -1   2   9       79.78       89.55      4.05 o 
   0   2   9       10.79       12.14      3.35 o 
   1   2   9       67.79       65.79      8.14 o 
   2   2   9        3.79        7.20      3.60 o 
  -6   3   9       40.83       48.70      4.48 o 
  -5   3   9       18.40       18.75      2.54 o 
  -4   3   9        5.94        3.96      2.14 o 
  -3   3   9        5.53        4.93      3.95 o 
  -2   3   9        0.06        3.12      3.74 o 
  -1   3   9       10.49       19.93      3.51 o 
   0   3   9        0.33        7.37      3.57 o 
   1   3   9       12.06        9.64      4.85 o 
   2   3   9        8.32        7.51      3.75 o 
  -6   4   9       35.74       44.22      4.48 o 
  -5   4   9        1.83        3.13      2.99 o 
  -4   4   9        8.39        6.44      2.86 o 
  -3   4   9        0.18        2.88      3.77 o 
  -2   4   9       37.22       49.84      4.63 o 
  -1   4   9       32.48       32.90      5.08 o 
   0   4   9      147.78      136.28      5.13 o 
   1   4   9       13.65        9.06      3.27 o 
   2   4   9       20.21       21.38      4.35 o 
  -6   5   9        5.77        9.04      3.57 o 
  -5   5   9       30.54       39.40      4.05 o 
  -4   5   9        0.12        0.10      3.26 o 
  -3   5   9        5.30        9.45      4.05 o 
  -2   5   9        2.10        2.95      3.99 o 
  -1   5   9        2.21       16.66      5.09 o 
   0   5   9        5.92       19.42      3.88 o 
   1   5   9        7.60        9.84      4.62 o 
   2   5   9        3.51        2.46      3.44 o 
  -6   6   9       71.06       73.94      5.14 o 
  -5   6   9        0.06        5.39      3.88 o 
  -4   6   9        0.17        0.51      3.29 o 
  -3   6   9        0.45        4.96      3.84 o 
  -2   6   9       50.48       65.61      5.18 o 
  -1   6   9        0.45        4.31      4.87 o 
   0   6   9      133.36      132.55      6.59 o 
   1   6   9        1.50        4.70      3.31 o 
  -5   7   9       48.89       65.03      4.57 o 
  -4   7   9       22.72       22.29      3.68 o 
  -3   7   9        1.67       -3.85      3.85 o 
  -2   7   9        3.54        9.07      4.86 o 
  -1   7   9        3.90        7.03      4.33 o 
   0   7   9        2.25       14.78      5.43 o 
   1   7   9        9.13        9.64      5.12 o 
  -5   8   9        7.18       14.20      4.18 o 
  -4   8   9        0.01        2.58      3.53 o 
  -3   8   9        0.77        0.90      2.38 o 
  -2   8   9       36.00       42.35      5.15 o 
  -1   8   9       28.61       23.83      5.16 o 
   0   8   9       43.94       43.34      6.06 o 
   1   8   9       45.71       60.32      6.35 o 
  -5   9   9       12.32       36.29      4.55 o 
  -4   9   9       20.10       17.21      3.95 o 
  -3   9   9        4.68        4.60      3.02 o 
  -2   9   9        9.28        8.58      4.09 o 
  -1   9   9        1.14        6.26      4.97 o 
   0   9   9        0.01        1.79      4.40 o 
   1   9   9        0.09        2.61      5.02 o 
  -5  10   9       15.46       22.97      4.26 o 
  -4  10   9        0.39        1.00      3.24 o 
  -3  10   9        9.18       11.41      3.63 o 
  -2  10   9        8.16       13.86      4.89 o 
  -1  10   9       62.57       74.37      5.74 o 
   0  10   9        6.57        2.71      5.59 o 
  -4  11   9        8.79        6.09      3.91 o 
  -3  11   9        5.24        8.55      3.67 o 
  -2  11   9        5.71        8.54      4.15 o 
  -1  11   9       16.54       27.88      5.60 o 
   0  11   9        1.13        2.07      4.79 o 
  -4  12   9        2.19        5.63      3.98 o 
  -3  12   9        0.19        1.46      3.54 o 
  -2  12   9        1.39        3.21      4.96 o 
  -1  12   9       60.36       81.06      6.18 o 
  -3  13   9       20.34       13.59      3.68 o 
  -2  13   9        0.21        0.67      4.40 o 
  -1  13   9        2.63       11.72      4.43 o 
  -2   0  10       41.70       32.76      4.55 o 
  -3   1  10        1.35       -4.09      4.48 o 
  -2   1  10        2.01        1.87      3.05 o 
  -1   1  10       64.54       72.48      4.24 o 
  -3   2  10        3.54        2.16      4.54 o 
  -2   2  10       13.36       11.85      3.40 o 
  -1   2  10       12.62        8.17      3.48 o 
  -3   3  10        0.32       -3.14      4.23 o 
  -2   3  10        8.76        4.41      4.85 o 
  -1   3  10       16.68       18.44      3.73 o 
  -3   4  10       12.72       18.62      4.10 o 
  -2   4  10        2.50        3.70      3.90 o 
                                                 
